# Supplementary material for: A fine-tuned global distribution dataset of marine forests
Source: Sci Data. 2020 Apr 14;7:119. doi: 10.1038/s41597-020-0459-x (PMC7156423; doi:10.1038/s41597-020-0459-x)
Supplement: Supplementary file 1 — Suppl. Table 1. List of data sources [file 41597_2020_459_MOESM1_ESM.xlsx]

## Sheet: Sheet1
A fine-tuned global distribution dataset of marine forests
J. Assis, E. Fragkopoulou, D. Frade, J. Neiva, A. Oliveira, D. Abecasis, S. Faugeron, E.A. Serrão
Suppl. Table 1. List of data sources
Type	Reference	DOI
Literature	Araújo, R., Assis, J., Aguillar, R., Airoldi, L., Bárbara, I., Bartsch, I., Bekkby, T., Christie, H., Davoult, D., Derrien-courtel, S., Fernandez, C., Fredriksen, S., Gevaert, F., Gundersen, H., Le Gal, A., Lévêque, L., Mieszkowska, N., Norderhaug, K., Oliveira, P., Puente, A., Rico, J., Rinde, E., Schubert, H., Strain, E., Valero, M., Viard, F. & Sousa-pinto, I. Status, Trends And Drivers Of Kel…	10.1007/s10531-016-1141-7
Literature	Blain, C. & Gagnon, P. Canopy-forming Seaweeds In Urchin-dominated Systems In Eastern Canada: Structuring Forces Or Simple Prey For Keystone Grazers?. PLoS ONE 9: 5, e98204 (2014)	10.1371/journal.pone.0098204
Literature	Brattegard, T. & Holthe, T. Distribution Of Marine, Benthic Macro-organisms In Norway: A Tabulated Catalogue. Direktoratet For Naturforvaltning: Trondheim. ISBN 82-7072-251-0. 321.(1997)
Literature	Gagnon, P., Himmelman, J. & Johnson, L. Temporal Variation In Community Interfaces: Kelp-bed Boundary Dynamics Adjacent To Persistent Urchin Barrens. Mar. Biol. 144: 6, 1191-1203 (2004)	10.1007/s00227-003-1270-x
Literature	Gulliksen, B., Palerud, R. & Brattegard T. Distribution Of Marine Benthic Macro-organisms At Svalbard (including Bear Island) And Jan Mayen. 148 pp (1999)
Literature	Himmelman, J., Cardinal, A. & Bourget, E. Community Development Following Removal Of Urchins, Strongylocentrotus Droebachiensis, From The Rocky Subtidal Zone Of The St. Lawrence Estuary, Eastern Canada. Oecologia 59: 1, 27-39 (2004)	10.1007f00388068
Literature	Küpper, F., Peters, A., Shewring, D., Sayer, M., Mystikou, A., Brown, H., Azzopardi, E., Dargent, O., Strittmatter, M., Brennan, D., Asensi, A., Van West, P. & Wilce, R. Arctic Marine Phytobenthos Of Northern Baffin Island. J. Phycol. 52: 4, 532-549 (2016)	10.1111/jpy.12417
Literature	Krause-jensen, D., Marbà, N., Olesen, B., Sejr, M., Christensen, P., Rodrigues, J., Renaud, P., Balsby, T. & Rysgaard, S. Seasonal Sea Ice Cover As Principal Driver Of Spatial And Temporal Variation In Depth Extension And Annual Production Of Kelp In Greenland. Glob. Chang. Biol. 18: 10, 2981-2994 (2012)	10.1111/j.1365-2486.2012.02765.x
Literature	A Catalogue Of The Marine Algae Of The Canadian Arctic. Deep Sea Res. Part B 27: 12, 890 (2003)	10.1016/0198-0254(80)96027-6
Literature	Merzouk, A. & Johnson, L. Kelp Distribution In The Northwest Atlantic Ocean Under A Changing Climate. J. Exp. Mar. Biol. Ecol. 400: 1-2, 90-98 (2011)	10.1016/j.jembe.2011.02.020
Literature	Müller, R., Laepple, T., Bartsch, I. & Wiencke, C. Impact Of Oceanic Warming On The Distribution Of Seaweeds In Polar And Cold-temperate Waters. Bot. Mar. 52: 6 (2009)	10.1515ot.2009.080
Literature	Tzetlin, A. B., Mokievsky, V. O., Melnikov, A. N., Saphonov, M. V., Simdyanov, T. G. & Ivanov I. E. Fauna Associated With Detached Kelp In Different Types Of Subtidal Habitats Of The White Sea. Interactions And Adaptation Strategies Of Marine Organisms, pp.91-100 (2013)
Literature	Olsen, J., Zechman, F., Hoarau, G., Coyer, J., Stam, W., Valero, M. & Åberg, P. The Phylogeographic Architecture Of The Fucoid Seaweed Ascophyllum Nodosum: An Intertidal ‘marine Tree’ And Survivor Of More Than One Glacial-interglacial Cycle. J. Biogeogr. 37: 5, 842-856 (2010)	10.1111/j.1365-2699.2009.02262.x
Literature	Pérez-Ruzafa, I. & Gallardo, T. Mapas de distribución de algas marinas de la Península Ibérica e Islas Baleares. XII. Adiciones al Orden Fucales (Fucophyceae). Bot. Complutensis 22, 187-192 (1998).	10.5209/rev_bocm.2011.v35.16
Literature	Jones, W. & Williams, R. The Seaweeds Of Dale. Field Studies 2: 3, 303–330 (1966).
Literature	Martinez, J. & Adarraga, I. Programa De Vigilancia, Control De La Introduccion De Especies Invasoras En Los Ecosistemas Litorales De La Costa Vasca. 1. Costa De Gipuzkoa (Departamento De Medio Ambiente, Ordenacion Del Territorio, Gobierno Vasco, 2005).
Literature	Calderón, I., Giribet, G. & Turon, X. Two Markers And One History: Phylogeography Of The Edible Common Sea Urchin Paracentrotus Lividus In The Lusitanian Region. Mar. Biol. 154: 1, 137-151 (2008)	10.1007/s00227-008-0908-0
Literature	Barceló, M., Gómez Garreta, A., Rull Lluch, J. & Ribera, M. Mapas de distribución de algas marinas de la Península Ibérica e Islas Baleares. VI. Cystoseira. C. Agardh: Grupos C. spinifero-opuntioides y C. discors-abrotanifolioides. Botanica Complutensis 19, 119-130 (1994).
Literature	Rull Lluch, J., Gómez Garreta, A., Barceló, M. & Ribera, M. Mapas de distribución de algas marinas de la Península Ibérica e Islas Baleares. VII. Cystoseira C. Agardh (Grupo C. baccata) y Sargassum C. Agardh (S. muticum y S. vulgare). Botanica Complutensis 19, 131-138 (1994).
Literature	Gómez Garreta, A., Ribera, M., Barceló, M. & Rull Lluch, J. Mapas de distribución de algas marinas de la Península Ibérica e Islas Baleares. V. Cystoseira C. Agardh: Grupos C. ericaefolia y C. erinito-selaginoides. Botanica Complutensis 19, 109-118 (1994)
Literature	Ribera, G., Coloreu, M., Rodríguez-Prieto, C. & Ballesteros, E. Phytobenthic Assemblages of Addaia Bay (Menorca, Western Mediterranean): Composition and Distribution. Bot. Mar. 40: 1-6, 523-532 (1997)	10.1515/botm.1997.40.1-6.523
Literature	Christia, C., Tziortzis, I., Fyttis, G., Kashta, L. & Papastergiadou, E. A survey of the benthic aquatic flora in transitional water systems of Greece and Cyprus (Mediterranean Sea). Bot. Mar. 54: 2, 169–178 (2011).	10.1515/bot.2011.016
Literature	Bolton, J., Anderson, R., Smit, A. & Rothman, M. South African kelp moving eastwards: the discovery of Ecklonia maxima (Osbeck) Papenfuss at De Hoop Nature Reserve on the south coast of South Africa. Afr. J. Mar. Sci. 34: 1, 147-151 (2012).	10.2989/1814232x.2012.675125
Literature	Bright, K. & Bright, K. The South African Intertidal Zone And Its Relation To Ocean Currents. III.—An Area on the Northern Part of the West Coast. T. Roy. Soc. S. Afr. 26: 1, 67-88 (1938).	10.1080/00359193809519770
Literature	Department of Agriculture, Forestry and Fisheries. Draft policy on the allocation and management of fishing rights in the Hake Inshore Trawl Fishery. Published in GG 38871 Notice Number 496 (2015)
Literature	Gunster A. A. Contribution To The Algal Phytogeography Of The Southern African West Coast - A Case Study At Elizabeth Bay, Namibia. Dinteria 24, 29–37 (1994)
Literature	Papenfuss, G. & Papenfuss, G. Studies Of South African Phaeophyceae. I. Ecklonia Maxima, Laminaria Pallida, Macrocystis Pyrifera. Am. J. Bot. 29: 1, 15 (2006)	10.2307/2436539
Literature	Rengasamy, K., Kulkarni, M., Stirk, W. & Van Staden, J. Eckol - A New Plant Growth Stimulant From The Brown Seaweed Ecklonia Maxima. J. Appl. Phycol. 27: 1, 581-587 (2014)	10.1007/s10811-014-0337-z
Literature	Rothman, M. The Phylogeny, Biology And Biogeography Of The Southern African Kelps Ecklonia Maxima And Laminaria Pallida. University Of Cape Town (2015)
Literature	Rothman, M., Anderson, R. & Smit, A. The Effects Of Harvesting Of The South African Kelp (ecklonia Maxima) On Kelp Population Structure, Growth Rate And Recruitment. J. Appl. Phycol. 18: 3-5, 335-341 (2006)	10.1007/s10811-006-9036-8
Literature	Rothman, M., Mattio, L., Wernberg, T., Anderson, R., Uwai, S., Mohring, M. & Bolton, J. A Molecular Investigation Of The Genusecklonia(phaeophyceae, Laminariales) With Special Focus On The Southern Hemisphere. J. Phycol. 51: 2, 236-246 (2014)	10.1111/jpy.12264
Literature	Britton, D., Cornwall, C., Revill, A., Hurd, C. & Johnson, C. Ocean Acidification Reverses The Positive Effects Of Seawater Ph Fluctuations On Growth And Photosynthesis Of The Habitat-forming Kelp, Ecklonia Radiata. Sci. Rep. 6: 1, (2016)	10.1038/srep26036
Literature	Cárdenas, C., Davy, S. & Bell, J. Influence Of Canopy-forming Algae On Temperate Sponge Assemblages. Journal of the Marine Biological Association of the United Kingdom 96: 2, 351-362 (2015)	10.1017/s0025315414002057
Literature	Carnell, P. & Keough, M. Spatially Variable Synergistic Effects Of Disturbance And Additional Nutrients On Kelp Recruitment And Recovery. Oecologia 175: 1, 409-416 (2014)	10.1007/s00442-014-2907-9
Literature	Charoensiddhi, S., Conlon, M., Vuaran, M., Franco, C. & Zhang, W. Impact Of Extraction Processes On Prebiotic Potential Of The Brown Seaweed Ecklonia Radiata By In Vitro Human Gut Bacteria Fermentation. J. Funct. Foods 24: 221-230 (2016)	10.1016/j.jff.2016.04.016
Literature	Coleman, M. & Coleman, M. Connectivity Of The Habitat-forming Kelp, Ecklonia Radiata Within And Among Estuaries And Open Coast. PLoS ONE 8: 5, e64667 (2013)	10.1371/journal.pone.0064667
Literature	Connell, S. The Monopolization Of Understorey Habitat By Subtidal Encrusting Coralline Algae: A Test Of The Combined Effects Of Canopy-mediated Light And Sedimentation. Mar. Biol. 142: 6, 1065-1071 (2016)	10.1007/s00227-003-1021-z
Literature	Jones, T., Gardner, J. & Bell, J. Modelling The Effect Of Wave Forces On Subtidal Macroalgae: A Spatial Evaluation Of Predicted Disturbance For Two Habitat-forming Species. Ecol. Model. 313: 149-161 (2015)	10.1016/j.ecolmodel.2015.06.026
Literature	Kirkman, H. Standing Stock And Production Of Ecklonia Radiata (c.ag.). J. Exp. Mar. Biol. Ecol. 76: 2, 119-130 (2003)	10.1016/0022-0981(84)90060-1
Literature	Koivikko, R., Loponen, J., Honkanen, T. & Jormalainen, V. Contents Of Soluble, Cell-wall-bound And Exuded Phlorotannins In The Brown Alga Fucus Vesiculosus, With Implications On Their Ecological Functions. J. Chem. Ecol. 31: 1, 195-212 (2005)	10.1007/s10886-005-0984-2
Literature	Marzinelli, E., Campbell, A., Zozaya Valdes, E., Vergés, A., Nielsen, S., Wernberg, T., De Bettignies, T., Bennett, S., Caporaso, J., Thomas, T. & Steinberg, P. Continental-scale Variation In Seaweed Host-associated Bacterial Communities Is A Function Of Host Condition, Not Geography. Environ. Microbiol. 17: 10, 4078-4088 (2015)	10.1111/1462-2920.12972
Literature	Marzinelli, E., Williams, S., Babcock, R., Barrett, N., Johnson, C., Jordan, A., Kendrick, G., Pizarro, O., Smale, D. & Steinberg, P. Large-scale Geographic Variation In Distribution And Abundance Of Australian Deep-water Kelp Forests. PLOS ONE 10: 2, e0118390 (2015)	10.1371/journal.pone.0118390
Literature	Miller, S., Hurd, C. & Wing, S. Variations In Growth, Erosion, Productivity, And Morphology Of Ecklonia Radiata (Alariaceae, Laminariales) Along A Fjord In Southern New Zealand. J. Phycol. 47: 3, 505-516 (2011)	10.1111/j.1529-8817.2011.00966.x
Literature	Pengprecha, P., Wilson, M., Raab, A. & Feldmann, J. Biodegradation Of Arsenosugars In Marine Sediment. Appl. Organomet. Chem. 19: 7, 819-826 (2005)	10.1002/aoc.579
Literature	Randall, J., Hermand, J., Ernould, M., Ross, J. & Johnson, C. Corrigendum To “measurement Of Acoustic Material Properties Of Macroalgae (ecklonia Radiata)” [j. Exp. Mar. Biol. Ecol. 461 (2014) 430–440]. J. Exp. Mar. Biol. Ecol. 488: 121 (2016)	10.1016/j.jembe.2016.10.025
Literature	Staehr, P. & Wernberg, T. Physiological Responses Ofecklonia Radiata(laminariales) To A Latitudinal Gradient In Ocean Temperature. J. Phycol. 45: 1, 91-99 (2009)	10.1111/j.1529-8817.2008.00635.x
Literature	Wernberg, T. & Thomsen, M. The Effect Of Wave Exposure On The Morphology Of Ecklonia Radiata. Aquat. Bot. 83: 1, 61-70 (2005)	10.1016/j.aquabot.2005.05.007
Literature	Wernberg, T. & Vanderklift, M. Contribution Of Temporal And Spatial Components To Morphological Variation In The Kelp Ecklonia (laminariales)1. J. Phycol. 46: 1, 153-161 (2009)	10.1111/j.1529-8817.2009.00772.x
Literature	Wing, S., Leichter, J., Perrin, C., Rutger, S., Bowman, M. & Cornelisen, C. Topographic Shading And Wave Exposure Influence Morphology And Ecophysiology Ofecklonia Radiata(c. Agardh 1817) In Fiordland, New Zealand. Limnol. Oceanogr. 52: 5, 1853-1864 (2010)	10.4319/lo.2007.52.5.1853
Literature	Margalet, J.l., Almaraz, T., Navarro, M.j., & Pérez-ruzafa, I. Mapas De Distribución De Algas Marinas De La Península Ibérica. Iii. Fucus Ceranoides L., F. Serratus L., F. Spiralis L. Y F. Vesiculosus L. (fucales, Fucophyceae). Bot. Comp. 22, 197-202. (1993)
Literature	Neiva, J., Pearson, G., Valero, M. & Serrão, E. Drifting Fronds And Drifting Alleles: Range Dynamics, Local Dispersal And Habitat Isolation Shape The Population Structure Of The Estuarine Seaweed Fucus Ceranoides. J. Biogeogr. 39: 6, 1167-1178 (2012)	10.1111/j.1365-2699.2011.02670.x
Literature	Neiva, J., Pearson, G., Valero, M. & Serrão, E. Fine-scale Genetic Breaks Driven By Historical Range Dynamics And Ongoing Density-barrier Effects In The Estuarine Seaweed Fucus Ceranoides L.. BMC Evol. Biol. 12: 1, 78 (2012)	10.1186/1471-2148-12-78
Literature	Melissa, C., Peter, T. R., Richard, F. A., John, M. E., Steven, N. M. Monitoring Of Rocky Intertidal Resources Along The Central And Southern California Mainland Comprehensive Report (1992-2003) For San Luis Obispo, Santa Barbara, Ventura, Los Angeles, And Orange Counties Ocs Study, 101. (2005)
Literature	Carmen, F., Coowe, W. A Site Profile Of The Kachemak Bay Research Reserve: A Unit Of The National Estuarine Research Reserve System. Kachemak Bay Research Reserve Homer, Alaska (2003)´
Literature	Coyer, J., Hoarau, G., Oudot-le Secq, M., Stam, W. & Olsen, J. A Mtdna-based Phylogeny Of The Brown Algal Genus Fucus (heterokontophyt., Phaeophyta). Mol. Phylogenet. Evol. 39: 1, 209-222 (2006)	10.1016/j.ympev.2006.01.019
Literature	Keith, B., Tina, V. B. & Tina, K. Vegetation Map And Classification: Southern Alaska And Aleutian Islands Alaska Natural Heritage Program, University of Alaska: Anchorage, AK, p. 110. (2014)
Literature	Leigh W. T. Primary Production Of Intertidal Marine Macroalgae: Factors Influencing Primary Production Over Wide Spatial And Temporal Scales, PhD Thesis, University of Canterbury, New Zealand. (2010)
Literature	Raimondi P. Multi-agency Rocky Intertidal Network (marine) Study Of Rocky Intertidal Communities Adjacent To Ocs Activities. Boemre Cooperative Agreement Number M07ac12503 38. (2010)
Literature	Fujita, R., Wheeler, P. & Edwards, R. Assessment Of Macroalgal Nitrogen Limitation In A Seasonal Upwelling Region. Mar. Ecol. Prog. Ser. 53: 293-303 (2007)	10.3354/meps053293
Literature	Sandra, C. L. An Annotated Bibliography Of The Benthic Marine Algae Of Alaska , Alaska Department Of Fish And Game, Technical Data Report, 31. (1977)
Literature	Sarah, L. C. The Roles Of Nutrient Dynamics, Oceanography, And Light In The Structure And Functioning Of Rocky Intertidal Macrophyte Assemblages, Phd Thesis, Oregon State University. (2014)
Literature	Bisgrove, S. R. Cytoskeleton And Early Development In Fucoid Algae. J. Integr. Plant Biol. 49: 8, 1192-1198 (2007)	10.1111/j.1672-9072.2007.00518.x
Literature	Augytė, S. & Shaughnessy, F. A Floristic Analysis Of The Marine Algae And Seagrasses Between Cape Mendocino, California And Cape Blanco, Oregon, Usa. Bot. Mar. 0: 0, (2014)	10.1515ot-2013-0032
Literature	Farrell, T. Succession In A Rocky Intertidal Community: The Importance Of Disturbance Size And Position Within A Disturbed Patch. J. Exp. Mar. Biol. Ecol. 128: 1, 57-73 (2003)	10.1016/0022-0981(89)90092-0
Literature	Austin W., Druehl L. & Haven S. Marine Benthic Habitats And Biota In The Bamfield Area. Bamfield Survey Part Iv, 1-30. (1971)
Literature	Brawley, S., Coyer, J., Blakeslee, A., Hoarau, G., Johnson, L., Byers, J., Stam, W. & Olsen, J. Historical Invasions Of The Intertidal Zone Of Atlantic North America Associated With Distinctive Patterns Of Trade And Emigration. Proc. Natl. Acad. Sci. U. S. A. 106: 20, 8239-8244 (2009)	10.1073/pnas.0812300106
Literature	Coyer, J., Hoarau, G., Skage, M., Stam, W. & Olsen, J. Origin Offucus Serratus(heterokontophyt., Fucaceae) Populations In Iceland And The Faroes: A Microsatellite-based Assessment. Eur. J. Phycol. 41: 2, 235-246 (2006)	10.1080/09670260600652820
Literature	Coyer, J., Peters, A., Stam, W. & Olsen, J. Post-ice Age Recolonization And Differentiation Of Fucus Serratus L. (phaeophycea., Fucaceae) Populations In Northern Europe. Mol. Ecol. 12: 7, 1817-1829 (2003)	10.1046/j.1365-294x.2003.01850.x
Literature	Pérez-Ruzafa, I. & Gallardo, T. Mapas de distribución de algas marinas de la Península Ibérica e Islas Baleares. X. Variedades de Fucus spiralis L. y de F. vesiculosus L. (Fucales, Fucophyceae). Bot. Complutensis 21: 121-136 (1997).
Literature	Perrin, C., Daguin, C., Vliet, M., Engel, C., Pearson, G. & Serrão, E. Implications Of Mating System For Genetic Diversity Of Sister Algal Species:fucus Spiralisandfucus Vesiculosus(heterokontophyta, Phaeophyceae). Eur. J. Phycol. 42: 3, 219-230 (2007)	10.1080/09670260701336554
Literature	Assis, J., Serrão, E., Claro, B., Perrin, C. & Pearson, G. Climate-driven Range Shifts Explain The Distribution Of Extant Gene Pools And Predict Future Loss Of Unique Lineages In A Marine Brown Alga. Mol. Ecol. 23: 11, 2797-2810 (2014)	10.1111/mec.12772
Literature	Muhlin, J. & Brawley, S. Recent Versus Relic: Discerning The Genetic Signature Of Fucus Vesiculosus (heterokontophyt., Phaeophyceae) In The Northwestern Atlantic1. J. Phycol. 45: 4, 828-837 (2009)	10.1111/j.1529-8817.2009.00715.x
Literature	Nicastro, K., Zardi, G., Teixeira, S., Neiva, J., Serrão, E. & Pearson, G. Shift Happens: Trailing Edge Contraction Associated With Recent Warming Trends Threatens A Distinct Genetic Lineage In The Marine Macroalga Fucus Vesiculosus. BMC Biol. 11: 1, 6 (2013)	10.1186/1741-7007-11-6
Literature	Beqiraj, S. Lagoon Of Patok. Transitional Waters Bulletin In The Cadses Area, 1(1), 8–9. (2005)
Literature	Boero, F., Féral, J.P., Azzurro, E., Cardin, V., Riedel, B., Despalatović, M.,Munda, I., Moschella, P., Zaouali, J., Fonda Umani, S., Theocharis, A.,Wiltshire, K. & Briand, F. Climate warming and related changes in Mediterranean marinebiota. N° 35 in CIESM Workshop Monographs, 152 pages, Monaco. (2008)
Literature	Fumari, G., Cormaci, M., Serio, D. Catalogue Of The Benthic Marine Macroalgae Of The Italian Coast Of The Adriatic Sea. Bocconea, 12, 5–214. (1999)
Literature	Kashta L. Data On The Albanian Marine Flora. Rapp. Comm. Int. Mer Medit (vol. 33). (1999)
Literature	Mačić, V. Distribution Of Seaweed Fucus Virsoides J. Agardh In Boka Kotorska Bay (south Adriatic Sea). Annales-ser Hist. Nat., 16(16), 1–4. (2996)
Literature	Najdek M., Iveša L., Paliaga P., Blažina M., Čelig A. Changes In The Fatty Acid Composition Of Fucus Virsoides J . Agardh In Response To The Type Of Substratum. Acta Adriat, 55(1), 19–30. (2014)
Literature	Orlando-Bonaca, M., Mannoni, P., Poloniato, D. & Falace, A. Assessment Of Fucus Virsoides Distribution In The Gulf Of Trieste (adriatic Sea) And Its Relation To Environmental Variables. Bot. Mar. 56: 5-6, (2013)	10.1515ot-2013-0027
Literature	Osterc, A. & Stibilj, V. 127i And 129i/127i Isotopic Ratio In Marine Alga Fucus Virsoides From The North Adriatic Sea. J. Environ. Radioact. 99: 4, 757-765 (2007)	10.1016/j.jenvrad.2007.10.004
Literature	Zuna, V., Kashta, L., Dodbiba, E., Beqiraj, S. & Burgt, N. Protected Area Gap Assessment , Marine Biodiversity And Legislation On Marine Protected Areas. UNDP, GEF, Tirane. (2010)
Literature	Carol, A. B., Carol, T. & Steven D. G. Effects Of Wave Exposure On Intertidal Fucoid Algae Proceedings Of The California Islands Symposium, 5, 347-355. (2010)
Literature	Yale Dawson, Y. Resultados Preliminares De Un Reconocimiento De Las Algas Marinas De La Costa Pacifica De Mexico Revista De La Sociedad Mexicana De Historia Natural. 9, 215-255. (194)
Literature	Serrão, E. A., Alice, L. A. & Brawley, S. H. Evolution Of The Fucaceae (Phaeophyceae) Inferred From nrDAN-ITS. J. Phycol. 35: 2, 382-394 (2003)	10.1046/j.1529-8817.1999.3520382.x
Literature	Pedroche, P. F., Silva, P. C., Aguilar, L. E., Kurt, M. D. & Rosas R. A. Catálogo De Las Algas Marinas Bentónicas Del Pacífico De México - Ii.phaeophycota , Versão 2 146 (2008)
Literature	John, M. E. & Gary E. D. Baseline Surveys Of Rocky Intertidal Ecological Resources At Point Loma, San Diego, U.s. Geological Survey Report. (2000)
Literature	Littler, M., Littler, D. S., Murray, S.N. & Seapy, R. R. Southern California Rocky Intertidal Ecosystems. Intertidal And Littoral Ecosystems Of The World. (1991)
Literature	Nathaniel L. G. Variation In Nuclear Extrusion Among The Fucaceae. University Of California Publications In Botany. 4, 121-136. (1910)
Literature	Aguilar-rosas, R., Aguilar-rosas, L. E., Mateo-cid, L. E., Mendoza-gonzález, A. C. & Krauss-cosio H. Hesperophycus Y Silvetia Representantes De La Familia Fucaceae (fucales, Phaeophyta) En La Costa Del Pacífico De México. Hidrobiológica, 12, 147-156. (2002)
Literature	Aguilar-Rosas, O. E. Nuevos Registros Y Algunas Notas Para La Flora Algal Marina De La Costa Occidental Del Estado De Baja California, México Polibotánica. 10, 111-121. (1991)
Literature	Reid M. The Field Notes Of Reid Moran. Moran (reid) Collection, San Diego Natural History Museum. (200)
Literature	Murray, S. N. & Horn, M. H. Variations In Standing Stocks Of Central California Macrophytes From A Rocky Intertidal Habitat Before And During The 1982-1983 El Nino. Mar. Ecol. Prog. Ser. 58: 113-122 (2007)	10.3354/meps058113
Literature	Tenera E. A Comparative Intertidal Study And User Survey, Point Pinos, California. 1, 124. (2003)
Literature	Braga, A. C. & Yoneshigue-Valentine, Y. Nitrogen And Phosphorus Uptake By The Brazilian Kelp Laminaria Abyssalis (phaeophyta) In Culture. Hydrobiologia 326-327: 1, 445-450 (2004)	10.1007f00047844
Literature	Cosson, J., Yoneshigue-Valentin, Y., Deslandes, E., Coat, G. & Floch, J.-Y. Résultats Préliminaires Sur La Composition En Alginates Delaminaria Abyssalisdes Côtes Brésiliennes. Acta Bot. Gallica 142: 2, 137-140 (2013)	10.1080/12538078.1995.10515700
Literature	Braga, A. C. & Yoneshigue-Valentin, Y. Growth Of Laminaria Abyssalis (phaeophyta) At Different Nitrate Concentrations. Phycologia 33: 4, 271-274 (2010)	10.2216/i0031-8884-33-4-271.1
Literature	Marins, B., Amado-filho, G., Barreto, M. & Longo, L. Taxonomy Of The Southwestern Atlantic Endemic Kelp: Laminaria Abyssalis And Laminaria Brasiliensis (phaeophyceae, Laminariales) Are Not Different Species. Phycol. Res. 60: 1, 51-60 (2012)	10.1111/j.1440-1835.2011.00635.x
Literature	Rodrigues, M. A., Dos Santos, C. P., Yoneshigue‐Valentin, Y., Strbac, D. & Hall, D.O. Photosynthetic Light‐response Curves And Photoinhibition Of The Deep‐water Laminaria Abyssalis And The Intertidal Laminaria Digitata (phaeophyceae). J. Phycol. 36: 1, 97-106 (2003)	10.1046/j.1529-8817.2000.98213.x
Literature	Rodrigues, M. A., Yoneshigue-Valentin, Y. & Dos Santos, C. P. A Comparative Analysis Of Wild And Laboratory Grown Laminaria Abyssalis (phaeophyta) Using Modulated Fluorescence. Hydrobiologia 260-261: 1, 463-469 (2004)	10.1007f00049057
Literature	Yoneshigue-Valentin, Y. The Life Cycle Of Laminaria Abyssalis (laminariales, Phaeophyta) In Culture. Hydrobiologia 204-205: 1, 461-466 (2004)	10.1007f00040271
Literature	Yoneshigue-Valentin, Y., Mitchell, G. J. P., & Gurgel, C. F. D. Quelques Observations Préliminaires Sur Les Macroalgues De La Plate—forme Continentale Du Sud—est Brésilien. Acta Bot. Gallica 142: 2, 161-165 (2013)	10.1080/12538078.1995.10515704
Literature	Yoneshigue, Y. & De Oliveira, E. C. Preliminary Experiments On The Cultivation Of The Brown Alga Laminaria (phaeophyta) Lamouroux In Brazil. Hydrobiologia 151-152: 1, 381-385 (1987)	10.1007f00046157
Literature	De Oliveira, E. C. Deep Water Marine Algae From Espirito Santo State (Brazil). Boletim De Botânica Da Universidade De São Paulo. 4, 73-79. (1976)
Literature	Oliveira Filho, E. O Ciclo De Vida De Laminaria Brasiliensis (phaeophyta) No Laboratório. Boletim de Botânica. 6, 9 (2013)	10.11606/issn.2316-9052.v6i0p9-25
Literature	Rabello Duarte, M., James Gorin, P. & Duarte, J. Homogeneous Guluronic And Mannuronic Acid Blocks In The Alginate Of The Brown Seaweed Laminaria Brasiliensis. Phytochemistry 30: 5, 1707-1708 (2002)	10.1016/0031-9422(91)84239-o
Literature	Mulloy, B., Ribeiro, A., Alves, A., Vieira, R. & Mourão, P. Sulfated Fucans From Echinoderms Have A Regular Tetrasaccharide Repeating Unit Defined By Specific Patterns Of Sulfation At The 0-2 And 0-4 Positions. Jour. Biol. Chem. 2, 22133-23. (1994)
Literature	Brennan, G., Kregting, L., Beatty, G., Cole, C., Elsäßer, B., Savidge, G. & Provan, J. Understanding Macroalgal Dispersal In A Complex Hydrodynamic Environment: A Combined Population Genetic And Physical Modelling Approach. J. R. Soc. Interface 11: 95, 20140197 (2014)	10.1098/rsif.2014.0197
Literature	Robuchon, M., Le Gall, L., Mauger, S. & Valero, M. Contrasting Genetic Diversity Patterns In Two Sister Kelp Species Co-distributed Along The Coast Of Brittany, France. Mol. Ecol. 23: 11, 2669-2685 (2014)	10.1111/mec.12774
Literature	Valero M., Destombe C., Mauger S., Ribout C., Engel C. R., Daguin-Thiebaut C. & Tellier F. Using Genetic Tools For Sustainable Management Of Kelps: A Literature Review And The Example Of Laminaria Digitata. Cah Biol Mar, 4 467-483 (2011)
Literature	Evankow A. M. Genetics Of Norwegian Kelp Forests: Microsatellites Reveal The Genetic Diversity, Differentiation, And Structure Of Two Foundation Kelp Species In Norway. Master Thesis, University Of Oslo (2015)
Literature	Izquierdo, J.L., Navarro, M.J. & Gallardo, T. Mapas de distribución de algas marinas de la Península Ibérica. IV. Laminaria ochroleuca Pylaie, L. hyperborea (Gunner) Foslie y L. saccharina (L.) Lamour. (Laminariales, Fucophyceae). Bot. Complutensis 18, 291-304 (1993).	10.5209/rev_bocm.2011.v35.16
Literature	Pérez-Ruzafa, I., Izquierdo, J. L., Araújo, R., Sousa-pinto, I. & Pereira, L., Bárbara I. Distribution Maps Of Marine Algae From The Iberian Peninsula And The Balearic Islands. Xvii. Laminaria Rodriguezii Bornet And Aditions To The Distribution Maps Of L. hyperborea (gunner.) Foslie, L. ochroleuca Bach. Pyl. And L. saccharina (l.) Lamour. Bot. Compl., 27, 155–164. (2003)
Literature	Rinde, E., Christie, H., Fagerli, C., Bekkby, T., Gundersen, H., Norderhaug, K. & Hjermann, D. The Influence Of Physical Factors On Kelp And Sea Urchin Distribution In Previously And Still Grazed Areas In The Ne Atlantic. PLoS ONE 9: 6, e100222 (2014)	10.1371/journal.pone.0100222
Literature	Schoschina, E. & Schoschina, E. Onlaminaria Hyperborea(laminariales, Phaeophyceae) On The Murman Coast Of The Barents Sea. Sarsia 82: 4, 371-373 (2016)	10.1080/00364827.1997.10413663
Literature	Sjtun, K., Fredriksen, S., Lein, T., Rueness, J. & Sivertsen, K. Population Studies Of Laminaria Hyperborea From Its Northern Range Of Distribution In Norway. Hydrobiologia 260-261: 1, 215-221 (2004)	10.1007f00049022
Literature	Benhissoune, S., Boudouresque, C. & Verlaque, M. A Checklist Of The Seaweeds Of The Mediterranean And Atlantic Coasts Of Morocco. Ii. Phaeophyceae. Bot. Mar. 45: 3, 217-230 (2004)	10.1515ot.2002.021
Literature	Assis, J., Serrão, E., Coelho, N., Tempera, F., Valero, M. & Alberto, F. Past Climate Changes And Strong Oceanographic Barriers Structured Low‐latitude Genetic Relics For The Golden Kelp Laminaria Ochroleuca. J. Biogeogr. 45: 10, 2326-2336 (2018)	10.1111/jbi.13425
Literature	Braud, J. Etude De Quelques Parametres Ecologiques, Biologiques Et Biochimiques Chez Une Pheophycee Des Cotes Bretonnes Laminaria Ochroleuca. Revue Des Travaux De L’institut Des Pêches Maritimes. (1974)
Literature	Lawson, G. & Price, J. Seaweeds Of The Western Coast Of Tropical Africa And Adjacent Islands: A Critical Assessment. I. Chlorophyta And Xanthophyta. Bot. J. Linn. Soc. 62: 3, 279-346 (2008)	10.1111/j.1095-8339.1969.tb01971.x
Literature	Rothman, M., Anderson, R., Bolton, J., Boothroyd, C. & Kemp, F. A Simple Method For Rapid Estimation Ofecklonia Maximaandlaminaria Pallidabiomass Using Floating Surface Quadrats. Afr. J. Mar. Sci. 32: 1, 137-143 (2010)	10.2989/18142321003714906
Literature	Anderson, R. & Velimirov, B. An Experimental Investigation Of The Palatability Of Kelp Bed Algae To The Sea Urchin Parechinus Angulosus Leske. Mar. Ecol. Prog. Ser. 3: 4, 357-373 (2008)	10.1111/j.1439-0485.1982.tb00284.x
Literature	Dieckmann, G. S. Aspects Of Growth And Production Of Laminaria Pallida, Master Thesis, University Of Cape Town. (1978)
Literature	Day, R. & Cook, P. Bias Towards Brown Algae In Determining Diet And Food Preferences: The South African Abalone Haliotis Midae. Mar. Freshwater Res. 46: 3, 623 (2005)	10.1071/mf9950623
Literature	Soares, A., Schlacher, T. & Mclachlan, A. Carbon And Nitrogen Exchange Between Sandy Beach Clams ( Donax Serra ) And Kelp Beds In The Benguela Coastal Upwelling Region. Mar. Biol. 127: 4, 657-664 (2002)	10.1007/s002270050056
Literature	Hay, C., Hodgson, V., Scott, G. & Miller, J. Colorimetric Determination Of The Algin Content Of Three South African Kelp Seaweeds (ecklonia Maxima, Laminaria Pallidaandmacrocystis Angustifolia). Transactions of the Royal Society of South Africa 45: 1, 73-89 (2010)	10.1080/00359198309520096
Literature	Mazure, H. & Field, J. Density And Ecological Importance Of Bacteria On Kelp Fronds In An Upwelling Region. J. Exp. Mar. Biol. Ecol. 43: 2, 173-182 (2003)	10.1016/0022-0981(80)90024-6
Literature	Tugwell, S. & Branch, G. Differential Polyphenolic Distribution Among Tissues In The Kelps Ecklonia Maxima, Laminaria Pallida And Macrocystis Angustifolia In Relation To Plant-defence Theory. J. Exp. Mar. Biol. Ecol. 129: 3, 219-230 (2003)	10.1016/0022-0981(89)90104-4
Literature	Newell, R., Field, J. & Griffiths, C. Energy Balance And Significance Of Microorganisms In A Kelp Bed Community. Mar. Ecol. Prog. Ser. 8: 103-113 (2007)	10.3354/meps008103
Literature	Woodborne, M., Rogers, J. & Jarman, N. The Geological Significance Of Kelp-rafted Rock Along The West Coast Of South Africa. Geo-Mar. Lett. 9: 2, 109-118 (2006)	10.1007f02430432
Literature	Newman, G. & Pollock, D. Growth Of The Rock Lobster Jasus Lalandii And Its Relationship To Benthos. Mar. Biol. 24: 4, 339-346 (2004)	10.1007f00396100
Literature	Lucas, M., Newell, R. & Velimirov, B. Heterotrophic Utilisation Of Mucilage Released During Fragmentation Of Kelp (ecklonia Maxima And Laminana Pallida) Ii. Differential Utilisation Of Dissolved Organic Components From Kelp Mucilage. Mar. Ecol. Prog. Ser. 4: 43-55 (2007)	10.3354/meps004043
Literature	Linley, E., Newell, R. & Bosma, S. Heterotrophic Utilisation Of Mucilage Released During Fragmentation Of Kelp (ecklonia Maxima And Laminana Pallida). I. Development Of Microbial Communities Associated With The Degradation Of Kelp Mucilage. Mar. Ecol. Prog. Ser. 4: 31-41 (2007)	10.3354/meps004031
Literature	Anderson, R., Carrick, P., Levitt, G. & Share, A. Holdfasts Of Adult Kelp Ecklonia Maxima Provide Refuges From Grazing For Recruitment Of Juvenile Kelps. Mar. Ecol. Prog. Ser. 159: 265-273 (2007)	10.3354/meps159265
Literature	Shafir, A. & Field, J. Importance Of A Small Carnivorous Isopod In Energy Transfer. Mar. Ecol. Prog. Ser. 3: 203-215 (2007)	10.3354/meps003203
Literature	Wulff, F. & Field, J. Importance Of Different Trophic Pathways In A Nearshore Benthic Community Under Upwelling And Downwelling Conditions. Mar. Ecol. Prog. Ser. 12: 217-228 (2007)	10.3354/meps012217
Literature	Pollock, D. & Pollock, D. Predator-prey Relationships Between The Rock Lobster Jasus Lalandii And The Mussel Aulacomya Ater At Robben Island On The Cape West Coast Of Africa. Mar. Biol. 52: 4, 347-356 (2004)	10.1007f00389076
Literature	Benet, H., Ar Gall, E., Asensi, A. & Kloareg, B. Protoplast Regeneration From Gametophytes And Sporophytes Of Some Species In The Order Laminariales (phaeophyceae). Protoplasma 199: 1-2, 39-48 (2007)	10.1007f02539804
Literature	Newell, R., Lucas, M., Velirnirov, B. & Seiderer, L. Quantitative Significance Of Dissolved Organic Losses Following Fragmentation Of Kelp (ecklonia Maxima And Laminaria Pallida). Mar. Ecol. Prog. Ser. 2: 45-59 (2007)	10.3354/meps002045
Literature	Anderson, R. & Hay, C. Seasonal Production Of Desmarestia Firma (c. Ag.) Skottsb. (phaeophyceae, Desmarestiales) In A Kelp Bed On The West Coast Of The Cape Peninsula, South Africa. Bot. Mar. 29: 6, (2009)	10.1515otm.1986.29.6.523
Literature	Boney, A. & Luning, K. Seaweed., Their Environment, Biogeography And Ecophysiology.. The Journal of Ecology 79: 2, 563 (2006)	10.2307/2260740
Literature	Wanless, R., Scott, S., Sauer, W., Andrew, T., Glass, J., Godfrey, B., Griffiths, C. & Yeld, E. Semi-submersible Rigs: A Vector Transporting Entire Marine Communities Around The World. Biol. Invasions 12: 8, 2573-2583 (2009)	10.1007/s10530-009-9666-2
Literature	Torn Dieck, I. & Torn Dieck, I. Temperature Tolerance And Survival In Darkness Of Kelp Gametophyles (laminariales, Phaeophyta): Ecological And Biogeographical Implications. Mar. Ecol. Prog. Ser. 100: 253-264 (2007)	10.3354/meps100253
Literature	Blamey, L., Branch, G. & Reaugh-flower, K. Temporal Changes In Kelp Forest Benthic Communities Following An Invasion By The Rock Lobsterjasus Lalandii. Afr. J. Mar. Sci. 32: 3, 481-490 (2010)	10.2989/1814232x.2010.538138
Literature	Simons, R. & Simons, R. The Algal Flora Of Saldanha Bay. Transactions of the Royal Society of South Africa 42: 3-4, 461-482 (2010)	10.1080/00359197709519927
Literature	Day, J. The Biology Of Langebaan Lagoon: A Study Of The Effect Of Shelter From Wave Action. Transactions of the Royal Society of South Africa 35: 5, 475-547 (2010)	10.1080/00359195909519025
Literature	Velimirov, B., Field, J., Griffiths, C. & Zoutendyk, P. The Ecology Of Kelp Bed Communities In The Benguela Upwelling System. Helgoländer Wissenschaftliche Meeresuntersuchungen 30: 1-4, 495-518 (2005)	10.1007f02207857
Literature	Levitt, G., Anderson, R., Boothroyd, C. & Kemp, F. The Effects Of Kelp Harvesting On Its Regrowth And The Understorey Benthic Community At Danger Point, South Africa, And A New Method Of Harvesting Kelp Fronds. S. Afr. J. Marine Sci. 24: 1, 71-85 (2011)	10.2989/025776102784528501
Literature	Stenton-Dozey, J. & Griffiths C. The Fauna Associated with Kelp Stranded on a Sandy Beach. In: McLachlan A., Erasmus T. (eds) Sandy Beaches as Ecosystems. Developments in Hydrobiology, vol 19. Springer, Dordrecht. (1983)
Literature	Koop, K. & Field, J. The Influence Of Food Availability On Population Dynamics Of A Supralittoral Isopod, Ligia Dilatata Brandt. J. Exp. Mar. Biol. Ecol. 48: 1, 61-72 (2003)	10.1016/0022-0981(80)90007-6
Literature	Simons, R. H. & Isaac W. E. The Marine Algal Flora Of Namibia: Its Distribution And Affinities. Bull. Br. Mus. Not. Hist. 20, 153-168. (1990)
Literature	Field, J., Griffiths, C., Griffiths, R., Jarman, N., Zoutendyk, P., Velimirov, B. & Bowes, A. Variation In Structure And Biomass Of Kelp Communities Along The South-west Cape Coast. Transactions of the Royal Society of South Africa 44: 2, 145-203 (2010)	10.1080/00359198009520561
Literature	Mathieson, A., Moore, G. & Short, F. A Floristic Comparison Of Seaweeds From James Bay And Three Contiguous Northeastern Canadian Arctic Sites. Rhodora 112: 952, 396-434 (2011)	10.3119/09-12.1
Literature	Shtrik, V. The Changes Of Marine Algae Flora And Phytocenosises Of Barents Sea (Russian Coast) As The Indicator Of Climatic Fluctuations Of North Atlantic Region. Ices. 29. (2005)
Literature	González, A., Borras-chavez, R., Beltrán, J., Flores, V., Vásquez, J. & Santelices, B. Morphological, Ultrastructural, And Genetic Characterization Of Coalescence In The Intertidal And Shallow Subtidal Kelps Lessonia Spicata And L. Berteroana (laminariales, Heterokontophyta). J. Appl. Phycol. 26: 2, 1107-1113 (2013)	10.1007/s10811-013-0112-6
Literature	Segovia, N., Vásquez, J., Faugeron, S. & Haye, P. On The Advantage Of Sharing A Holdfast: Effects Of Density And Occurrence Of Kin Aggregation In The Kelp Lessonia Berteroana. Mar. Ecol. Prog. Ser. 36: 4, 1107-1117 (2014)	10.1111/maec.12206
Literature	Ramirez, M. E. & Santelices B. Catálogo De Las Algas Marinas Bentónicas De La Costa Temperada Del Pacífico De Sudamérica. Facultad De Ciencias Biológicas, Pontificia Universidad Católica De Chile. (1991)
Literature	Faugeron, S., Martínez, E., Correa, J. & Billot, C. Long-term Copper Mine Waste Disposal In Northern Chile Associated With Gene Flow Disruption Of The Intertidal Kelp Lessonia Nigrescens. Mar. Ecol. Prog. Ser. 288: 129-140 (2007)	10.3354/meps288129
Literature	González, A., Beltrán, J., Hiriart-bertrand, L., Flores, V., De Reviers, B., Correa, J. & Santelices, B. Identification Of Cryptic Species In Thelessonia Nigrescenscomplex (phaeophyceae, Laminariales)1. J. Phycol. 48: 5, 1153-1165 (2012)	10.1111/j.1529-8817.2012.01200.x
Literature	Martinez, E., Cardenas, L. & Pinto, R. Recovery And Genetic Diversity Of The Intertidal Kelp Lessonia Nigrescens (phaeophyceae) 20 Years After El Nino 1982/831. J. Phycol. 39: 3, 504-508 (2003)	10.1046/j.1529-8817.2003.02191.x
Literature	Oppliger, L., Correa, J. & Peters, A. Parthenogenesis In The Brown Algalessonia Nigrescens(laminariales, Phaeophyceae) From Central Chile1*. J. Phycol. 43: 6, 1295-1301 (2008)	10.1111/j.1529-8817.2007.00408.x
Literature	Tala, F. & Edding, M. Growth And Loss Of Distal Tissue In Blades Of Lessonia Nigrescens And Lessonia Trabeculata (laminariales). Aquat. Bot. 82: 1, 39-54 (2005)	10.1016/j.aquabot.2005.02.009
Literature	Vega, J., Broitman, B. & Vásquez, J. Monitoring The Sustainability Of Lessonia Nigrescens (laminariales, Phaeophyceae) In Northern Chile Under Strong Harvest Pressure. J. Appl. Phycol. 26: 2, 791-801 (2013)	10.1007/s10811-013-0167-4
Literature	Aguilera, M., Valdivia, N. & Broitman, B. Herbivore-alga Interaction Strength Influences Spatial Heterogeneity In A Kelp-dominated Intertidal Community. PLOS ONE 10: 9, e0137287 (2015)	10.1371/journal.pone.0137287
Literature	Flores-molina, M., Thomas, D., Lovazzano, C., Núñez, A., Zapata, J., Kumar, M., Correa, J. & Contreras-porcia, L. Desiccation Stress In Intertidal Seaweeds: Effects On Morphology, Antioxidant Responses And Photosynthetic Performance. Aquat. Bot. 113: 90-99 (2013)	10.1016/j.aquabot.2013.11.004
Literature	Gómez, I., Español, S., Véliz, K. & Huovinen, P. Spatial Distribution Of Phlorotannins And Its Relationship With Photosynthetic Uv Tolerance And Allocation Of Storage Carbohydrates In Blades Of The Kelp Lessonia Spicata. Mar. Biol. 163: 5, (2016)	10.1007/s00227-016-2891-1
Literature	Guajardo, E., Correa, J. & Contreras-porcia, L. Role Of Abscisic Acid (aba) In Activating Antioxidant Tolerance Responses To Desiccation Stress In Intertidal Seaweed Species. Planta 243: 3, 767-781 (2015)	10.1007/s00425-015-2438-6
Literature	Ortega, K., Sáez, C. & Macaya, E. Changes In Invertebrate Assemblages Inhabiting Lessonia Spicata (phaeophyceae) Holdfasts After The 2010 Earthquake-mediated Coastal Uplift In Chile. Revista de biología marina y oceanografía 49: 1, 129-134 (2014)	10.4067/s0718-19572014000100014
Literature	Poore, A., Gutow, L., F. Pantoja, J., Tala, F., Jofré Madariaga, D. & Thiel, M. Major Consequences Of Minor Damage: Impacts Of Small Grazers On Fast-growing Kelps. Oecologia 174: 3, 789-801 (2013)	10.1007/s00442-013-2795-4
Literature	Almanza, V. & Buschmann, A. The Ecological Importance Of Macrocystis Pyrifera (phaeophyta) Forests Towards A Sustainable Management And Exploitation Of Chilean Coastal Benthic Co-management Areas. International Journal of Environment and Sustainable Development 12: 4, 341 (2013)	10.1504/ijesd.2013.056331
Literature	Jofré Madariaga, D., Ortiz, M. & Thiel, M. Demography And Feeding Behavior Of The Kelp Crabtaliepus Marginatusin Subtidal Habitats Dominated By The Kelpsmacrocystis Pyriferaorlessonia Trabeculata. Invertebr. Biol. 132: 2, 133-144 (2013)	10.1111/ivb.12021
Literature	Perreault, M., Borgeaud, I. & Gaymer, C. Impact Of Grazing By The Sea Urchin Tetrapygus Niger On The Kelp Lessonia Trabeculata In Northern Chile. J. Exp. Mar. Biol. Ecol. 453: 22-27 (2014)	10.1016/j.jembe.2013.12.021
Literature	Tala, F., Edding, M. & Vásquez, J. Aspects Of The Reproductive Phenology Oflessonia Trabeculata(laminariales: Phaeophyceae) From Three Populations In Northern Chile. N.Z. J. Mar. Freshwater Res. 38: 2, 255-266 (2010)	10.1080/00288330.2004.9517235
Literature	Vásquez, J., Vega, J. & Buschmann, A. Long Term Variability In The Structure Of Kelp Communities In Northern Chile And The 1997–98 Enso. J. Appl. Phycol. 18: 3-5, 505-519 (2006)	10.1007/s10811-006-9056-4
Literature	Villegas, M., Laudien, J., Sielfeld, W. & Arntz, W. Macrocystis Integrifolia And Lessonia Trabeculata (laminariale., Phaeophyceae) Kelp Habitat Structures And Associated Macrobenthic Community Off Northern Chile. Helgoland Mar. Res. 62: S1, 33-43 (2007)	10.1007/s10152-007-0096-1
Literature	Adami, M. & Gordillo, S. Structure And Dynamics Of The Biota Associated With <i>macrocystis Pyrifera</i> (phaeophyta) From The Beagle Channel, Tierra Del Fuego. Sci. Mar. 63: S1, 183-191 (2008)	10.3989/scimar.1999.63s1183
Literature	Alvítez-Izquierdo, E., Rodríguez-Rodríguez E. Diversidad, Taxonomía, Ecología De Las Phaeophyceae Del Litoral Peruano. Rebiol, 25,15-30. (2005)
Literature	Belsher, T., Mouchot M. C. Evaluation, Par Télédétection Satellitaire, Des Stocks De Macrocystis Pyrifera Dans Le Golfe Du Morbihan (archipel De Kerguelen). Ocean. Ac., 15, 297–307. (1992)	https://archimer.ifremer.fr/doc/00100/21163/
Literature	Borras-chavez, R., Edwards, M. & Vásquez, J. Testing Sustainable Management In Northern Chile: Harvesting Macrocystis Pyrifera (phaeophyceae, Laminariales). A Case Study. J. Appl. Phycol. 24: 6, 1655-1665 (2012)	10.1007/s10811-012-9829-x
Literature	Casas-Valdez, M. & Serviere-Zaragoza, E. Effect Of Climatic Change On The Harvest Of Kelp Macrocystis Pyrifera On The Mexican Pacific Coast.Bulletin Of Marine Science, 53, 545-556. (2003)
Literature	Cavanaugh, K., Kendall, B., Siegel, D., Reed, D., Alberto, F. & Assis, J. Synchrony In Dynamics Of Giant Kelp Forests Is Driven By Both Local Recruitment And Regional Environmental Controls. Ecology 94: 2, 499-509 (2013)	10.1890/12-0268.1
Literature	Cavanaugh, K., Siegel, D., Reed, D. & Dennison, P. Environmental Controls Of Giant-kelp Biomass In The Santa Barbara Channel, California. Mar. Ecol. Prog. Ser. 429: 1-17 (2011)	10.3354/meps09141
Literature	Coyer, J., Smith, G. & Andersen, R. Evolution Of Macrocystis Spp. (phaeophyceae) As Determined By Its1 And Its2 Sequences1,. J. Phycol. 37: 4, 574-585 (2003)	10.1046/j.1529-8817.2001.037001574.x
Literature	Dayton, P. & Dayton, P. The Structure And Regulation Of Some South American Kelp Communities. Ecol. Monogr. 55: 4, 447-468 (2006)	10.2307/2937131
Literature	Delille, B., Borges, A. & Delille, D. Influence Of Giant Kelp Beds (macrocystis Pyrifera) On Diel Cycles Of Pco2 And Dic In The Sub-antarctic Coastal Area. Estuarine Coastal Shelf Sci. 81: 1, 114-122 (2008)	10.1016/j.ecss.2008.10.004
Literature	Flukes, E., Johnson, C. & Wright J. Ecophysiology Of Three Habitat-forming Seaweeds Across A Depth And Latitudinal Gradient In Southeastern Australia, University Of Tasmania. (2015)
Literature	Gutierrez, A., Correa, T., Muñoz, V., Santibañez, A., Marcos, R., Cáceres, C. & Buschmann A. H. Farming Of The Giant Kelp Macrocystis Pyrifera In Southern Chile For Development Of Novel Food Products. Journal of Applied Phycology, 18, 3-5, 259-267 (2006)	https://doi.org/10.1007/s10811-006-9025-y
Literature	Grua, P. Sur La Structure Des Peuplements De Macrocystis Pyrifera (l.) C. Ag. Observés En Plongée À Kerguelen Et Crozet. Comptes Rendus Hebdomadaires Des Séances De L’académie Des Sciences Paris. 259, 1541-1543. (1964)
Literature	Gutierrez, A., Correa, T., Muñoz, V., Santibañez, A., Marcos, R., Cáceres, C. & Buschmann, A. Farming Of The Giant Kelp Macrocystis Pyrifera In Southern Chile For Development Of Novel Food Products. J. Appl. Phycol. 18: 3-5, 259-267 (2006)	10.1007/s10811-006-9025-y
Literature	Henríquez, L., Buschmann, A., Maldonado, M., Graham, M., Hernández-gonzález, M., Pereda, S. & Bobadilla, M. Grazing On Giant Kelp Microscopic Phases And The Recruitment Success Of Annual Populations Of Macrocystis Pyrifera (laminariales, Phaeophyta) In Southern Chile1. J. Phycol. 47: 2, 252-258 (2011)	10.1111/j.1529-8817.2010.00955.x
Literature	Johansson, M., Alberto, F., Reed, D., Raimondi, P., Coelho, N., Young, M., Drake, P., Edwards, C., Cavanaugh, K., Assis, J., Ladah, L., Bell, T., Coyer, J., Siegel, D. & Serrão, E. Seascape Drivers Ofmacrocystis Pyriferapopulation Genetic Structure In The Northeast Pacific. Mol. Ecol. 24: 19, 4866-4885 (2015)	10.1111/mec.13371
Literature	Leal, P., Hurd, C. & Roleda, M. Meiospores Produced In Sori Of Nonsporophyllous Laminae Ofmacrocystis Pyrifera(laminariales, Phaeophyceae) May Enhance Reproductive Output. J. Phycol. 50: 2, 400-405 (2014)	10.1111/jpy.12159
Literature	Llaña, A. Primera Expedición Antártica Chilena. Algas Marinas (Chlorophyceae , Phaeophyceae). Rev. Biol. Mar., 1, 19-30 (1948)
Literature	Lleellish, M., Fernández, E., Hooker, Y. Disturbancia Del Bosque Submareal De Macrocystis Pyrifera Durante El Niño 1997-1998 En La Bahía De Pucusana. In: Sustentabilidad de la biodiversidad un problema actual: bases científico-técnicas, teorizaciones y proyecciones, 331–350 (2001)	10.13140/RG.2.1.4609.4248
Literature	Macaya, E. & Zuccarello, G. Dna Barcoding And Genetic Divergence In The Giant Kelp Macrocystis (laminariales)1. J. Phycol. 46: 4, 736-742 (2010)	10.1111/j.1529-8817.2010.00845.x
Literature	Macaya, E., Boltana, S., Hinojosa, I., Macchiavello, J., Valdivia, N., Vasquez, N., Buschmann, A., Vasquez, J., Alonso Vega, J. & Thiel, M. Presence Of Sporophylls In Floating Kelp Rafts Of Macrocystis Spp. (phaeophyceae) Along The Chilean Pacific Coast1.. J. Phycol. 41: 5, 913-922 (2005)	10.1111/j.1529-8817.2005.00118.x
Literature	Macaya, E. & Zuccarello, G. Genetic Structure Of The Giant Kelp Macrocystis Pyrifera Along The Southeastern Pacific. Mar. Ecol. Prog. Ser. 420: 103-112 (2010)	10.3354/meps08893
Literature	Moreno, C. & Jara, H. Ecological Studies On Fish Fauna Associated With Macrocystis Pyrifera Belts In The South Of Fueguian Islands, Chile. Mar. Ecol. Prog. Ser. 15: 99-107 (2007)	10.3354/meps015099
Literature	Reed, D., Rassweiler, A., Carr, M., Cavanaugh, K., Malone, D. & Siegel, D. Wave Disturbance Overwhelms Top-down And Bottom-up Control Of Primary Production In California Kelp Forests. Ecology 92: 11, 2108-2116 (2011)	10.1890/11-0377.1
Literature	Sanderson, J. Restoration Of String Kelp (macrocystispyrifera) Habitat On Tasmania’s East And South Coasts. Natural Heritage Trust For Seacare, Final Report. (2003)
Literature	Santelices, B. & Ojeda, F. Effects Of Canopy Removal On The Understory Algal Community Structure Of Coastal Forests Of Macrocystis Pyrifera From Southern South America. Mar. Ecol. Prog. Ser. 14: 165-173 (2007)	10.3354/meps014165
Literature	Schiel, D., Andrew, N. & Foster, M. The Structure Of Subtidal Algal And Invertebrate Assemblages At The Chatham Islands, New Zealand. Mar. Biol. 123: 2, 355-367 (2004)	10.1007f00353627
Literature	Shears, N. T., Babcock, R. C. Quantitative Description Mainland New Zealand’s Shallow Subtidal Reef Communities. Science For Conservation, 280. (2007)
Literature	Torrusio, S. E. Mapping Marine Macrophytes Along The Atlantic Coast Of Tierra Del Fuego (Argentina). Lecture Notes in Geoinformation and Cartography. Springer, Berlin, Heidelberg Pp. 279–293. (2009)
Literature	Vasquez, J. A, Camus, P. A. & Patricio, F. Diversity, Structure And Functioning Of Rocky Coastal Ecosystems In Northern Chile. Revista Chilena De Historia Natural, 71, 479–499. (1998)
Literature	Westermeier, R. & Möller, P. Population Dynamics Of Macrocystis Pyrifera (l.) C. Agardh In The Rocky Intertidal Of Southern Chile. Bot. Mar. 33: 4, (2009)	10.1515otm.1990.33.4.363
Literature	Anadón, R. & Niell, N. F. Distribución Longitudinal De Macrofitos En La Costa Asturiana (n De España). Investigación Pesquera, 45, 143-156. (1980)
Literature	Artica M. I. Características Biogeográficas Del Litoral De La Costa Vasca. Lurralde: Investigación Y Espacio. 1, 121-127 (1978)
Literature	Barrilé A. L., Harin, N., Sauriau, P. G., Truhaud, N. & Oger-Jeanneret, H. Mise En Place De La DCE Dans Les Masses Deau Côtières Des Pays De La Loire - Prospection De La Flore Et De La Faune Benthiques Et Proposition Dun Réseau De Surveillance. CONVENTION IFREMER/AELB N° 0320060592 (2007)
Literature	Christensen, G.N., Dahl-Hansen, G. A. P., Gaardsted, F., Leikvin, O., Palerud, R., Velvin, R. & Vogele, B. Marin GrunnlagsundersÃ¸kelse I Repparfjorden, Finnmark 2010 - 2011. Akvaplan-niva Rapport Nr 4973-01 (2011)
Literature	Lamela-silvarrey, C., Fernández, C., Anadón, R. & Arrontes, J. Fucoid Assemblages On The North Coast Of Spain: Past And Present (1977–2007). Bot. Mar. 55: 3, (2012)	10.1515ot-2011-0081
Literature	Bon, M. Agaricales Rares Ou Nouvelles Pour La Région Du Velay Et Ses Environs. Bull. Mens. Soc. Linn. Lyon 44: 6, 165-181 (1975)	10.3406/linly.1975.10188
Literature	Eilertsen, M. Marine Granskingar 2011 Med Kartlegging Av Biologisk Mangfald I Samband Med E39 Valsøya-klettelva, Halsa Kommune. Rådgivende Biologer. N1482 (2011)
Literature	Fernández-Montero, I., Pérez-Ruzafa, L., Cubero, M. & Gallardo, T. Catálogo De La Flora Bentónica Marina De La Ría Tina Menor Y Costa De Pechón (Cantabria). Bot. Complut., 22, 83-100 (1988)
Literature	Gall, E. A. & Duff, M. L. Contrôle De Surveillance Dce 2010- Suivi De La Flore Benthique. Institut Universitaire Européen De La Mer – Université De Bretagne Occidentale, Technical Report (2010)
Literature	Gall, E. A. & Duff, L. E. Lieux De Surveillance Du Benthos Région Bretagne, Suivi Stationnel Des Roches Intertidales (Flore). Institut Universitaire Européen De La Mer – Université De Bretagne Occidentale, Technical Report (2007)
Literature	Guérin, L., Le Mao, P. & Desroy, N. Contrôle De Surveillance Benthique De La Directive Cadre Sur Leau: État Des Lieux Et Propositions, District Seine-normandie. Ifremer, Direction Des Opérations, Laboratoire Environnement Ressources De Saint-Malo, Technical Report (2007)
Literature	Konovalova, A. Fungi Associated With Algae Ascophyllum Nodosum(l.) Lejolis And Pelvetia Canaliculata(l.) Dcne. & Thur. In Kandalaksha Bay Of The White Sea. Dissertation For The Degree Of Biological Sciences. Faculty Of Biology, Moscow State University (2008)
Literature	Lee, Y., Yoon, H., Motomura, T., Kim, Y. & Boo, S. Phylogenetic Relationships Between Pelvetia And Pelvetiopsis (fucaceae, Phaeophyta) Inferred From Sequences Of The Rubisco Spacer Region. Eur. J. Phycol. 34: 3, 205-211 (2002)	10.1017/s0967026299002243
Literature	Lima, F., Ribeiro, P., Queiroz, N., Hawkins, S. & Santos, A. Do Distributional Shifts Of Northern And Southern Species Of Algae Match The Warming Pattern?. Glob. Chang. Biol. 13: 12, 2592-2604 (2007)	10.1111/j.1365-2486.2007.01451.x
Literature	Lunde, G. & Lunde, S. Undersøkelser Over Forekomsten Av Carrageen. Fiskeridirektoratets Skr., Ser. Havundersøk, 5, 6-19 (1938)
Literature	Morán, E. Descripción De Las Comunidades Dominadas Por Macroalgas En La Costa De Asturias. Departamento De Biología De Organismos Y Sistemas. Universidad De Oviedo (1994)
Literature	Nervold, G. Makroalgesamfunn I Littoralsonen På Fem Lokaliteter I Troms – Endringer Langs En Eksponeringsgradient Og Endringer De Siste 25 År. Mastergradsoppgave I Biologi – Studieretning Marinøkologi. (2008)
Literature	Ness, T. Natur, Friluftsliv Og Kulturminner. Rapport Fra Arbeidsgruppen For Miljø- Og Verneinteresser Ved Rullering Av Kommuneplan Arealdel. Hammerfest Kommune. (2009)
Literature	Perez-Cirera, J. L. Notas Sobre La Vegetación Ficológica Bentónica De La Ria De Cedeira (no. De España). Anal. Inst. Bot. Cavanilles, 32, 161-171 (1975)
Literature	Toxopeus, J., Kozera, C., O’leary, S. & Garbary, D. A Reclassification Of Mycophycias Ascophylli (ascomycota) Based On Nuclear Large Ribosomal Subunit Dna Sequences. Bot. Mar. 54: 3, (2011)	10.1515ot.2011.032
Literature	Troncoso J. S., Sibaja-Cordero J. A. Spatial Pattern Of Vertical Zonation Of Rocky Shore Organisms And The Influence Of Ocean Exposure At The Islas Cíes (NW Spain). J. Oceanogr. Mar. Sci. 2, 23-31 (2011)
Literature	Tveranger, B., Eilertsen, M., Brekke, E. & Johnsen, G. H. Resipientundersøkelse I Sjøområdene Utenfor Marine Harvest Norway As Avdeling Haukå I Flora Kommune Sommeren 2011. Rådgivende Biologer, N1513. (2011)
Literature	Veiga, P. Caracterización De La Flora Y Vegetación Bentónica Marina Intermareal Y De Su Riqueza En Recursos Explotables En Las Rías Baixas Gallega (no. Península Ibérica). Thesis, Universidad da Coruña. (1999)
Literature	Veiga, J. , Cremandes, J. & Bárbara I. A Catalogue Of The Marine Benthic Algae Of The Sisargas Islands (n.w. Iberian Peninsula, Spain). Bol. Mus. Mun. Funchal 5: 481-493. (1998)
Literature	Velvein, E. A. Marin Resipientundersøkelse Ved Kommunale Avløp I Harstad. Akvaplan-niva As. Rapport Apn 412.3762. (2007)
Literature	Voskoboinikov, T., Makarov, M. V., Ryzhik, I. V., Stepanyan, O. V. Changes In Macrophytes From The Barents Sea Littoral Affected By The Oil. Artic Shelf Oil And Gas Conference 2004 (2004)
Literature	Walford, L. & Smith, G. Marine Algae Of The Monterey Peninsula, California. Copeia 1944: 3, 195 (2006)	10.2307/1437833
Literature	Nathaniel, L. G. New Species Of Melanophyceae From The Pacific Coast Of North America University Of California Publications In Botany, 19: 8, 267-271 (1940)
Literature	Gaylord, B., Blanchette, C. & Denny, M. Mechanical Consequences Of Size In Wave-swept Algae. Ecol. Monogr. 64: 3, 287-313 (2006)	10.2307/2937164
Literature	McGary, C. A Long Term Comparison Of Rocky Intertidal Communities In Redwood National And State Parks. Master Thesis, Humboldt State University (2005)
Literature	Blanchette, C. A. The Effects Of Biomechanical And Ecological Factors On Population And Community Structure Of Wave-exposed, Intertidal Macroalgae, PhD Thesis, Oregon State University (1995)
Literature	Ammann K. N., Raimondi P. T., Lohse D. Monitoring of rocky intertidal communities of Redwood National and State Parks, California: 2009 Annual Report. Natural Resource Technical Report NPS/KLMN/NRTR—2012/521. National Park Service, Fort Collins, Colorado (2012)
Literature	Van Alstyne, K., Mccarthy Iii, J., Hustead, C. & Duggins, D. Geographic Variation In Polyphenolic Levels Of Northeastern Pacific Kelps And Rockweeds. Mar. Biol. 133: 2, 371-379 (2002)	10.1007/s002270050476
Literature	Silva, P. C. The Benthic Algal Flora Of Central San Francisco Bay. In T.J. Conomos (ed.), San Francisco Bay: The Urbanized Estuary. San Francisco: Pacific Division, American Association For The Advancement Of Science. 287-345 (1979)
Literature	Paul, C. S. Distribution Of California Seaweeds Fremontia - A Journal Of The California Native Plant Society, 32, 34. (2004)	10.2307/1224410
Literature	Scrosati, R. & Dewreede, R. The Impact Of Frond Crowding On Frond Bleaching In The Clonal Intertidal Alga Mazzaella Cornucopiae (rhodophyta, Gigartinaceae) From British Columbia, Canada. J. Phycol. 34: 2, 228-232 (2003)	10.1046/j.1529-8817.1998.340228.x
Literature	Jr., R., Finley, J., Patten, B., Stefani, D. & Denike, E. Interagency Investigations Of A Persistent Oil Spill On The Washington Coast: Animal Population Studies, Hydrocarbon Uptake By Marine Organisms, And Algae Response Following The Grounding Of The Troopship General M. C. Meigs. International Oil Spill Conference Proceedings 1973: 1, 793-808 (2013)	10.7901/2169-3358-1973-1-793
Literature	Dunmore, R. A. Demography Of Early Life Stages Of Habitat-forming Intertidal Fucoid Algae. Phd Thesis, University Of Canterbury (2006)
Literature	Sparling, S. & Sparling, S. Recent Records Of Marine Algae In San Luis Obispo County, California. Phycologia 10: 2-3, 235-240 (2010)	10.2216/i0031-8884-10-2-235.1
Literature	Rico, E. Distribución De Los Elmidae (coleoptera: Dryopoidea) En La Península Ibérica E Islas Baleares. Graellsia. 52, 115-147. (2011)
Literature	Veiga, J. , Cremandes J. & Bárbara I. A Catalogue Of The Marine Benthic Algae Of The Sisargas Islands (n.w. Iberian Peninsula, Spain). Bol. Mus. Mun. Funchal. 5, 481-493 (1998)
Literature	Silberfeld, T., Leigh, J., Verbruggen, H., Cruaud, C., De Reviers, B. & Rousseau, F. A Multi-locus Time-calibrated Phylogeny Of The Brown Algae (heterokonta, Ochrophyta, Phaeophyceae): Investigating The Evolutionary Nature Of The “brown Algal Crown Radiation”. Mol. Phylogenet. Evol. 56: 2, 659-674 (2010)	10.1016/j.ympev.2010.04.020
Literature	Araújo, R., Bárbara, I., Tibaldo, M., Berecibar, E., Tapia, P., Pereira, R., Santos, R. & Pinto, I. Checklist Of Benthic Marine Algae And Cyanobacteria Of Northern Portugal. Bot. Mar. 52: 1, (2009)	10.1515ot.2009.026
Literature	Gorostiaga, J., Santolaria, A., Secilla, A., Casares, C. & Díez I. Check-list Of The Basque Coast Benthic Algae (north Of Spain). Anales Del Jardín Botánico De Madrid. 62, 155-180. (2004)
Literature	Ould-ahmed, N., Gómez Garreta, A., Ribera Siguan, M. & Bouguedoura, N. Checklist Of The Benthic Marine Macroalgae From Algeria. I. Phaeophyceae. Anales del Jardín Botánico de Madrid 70: 2, 136-143 (2016)	10.3989/ajbm.2349
Literature	Perret-Boudouresque, M. & Seridi, H. Inventaire Des Algues Marines Benthiques D’algérie. Gis Posidonie, Marseille, France (1989)
Literature	Marino, G., Pizzuto, F. & Serio, D. Osservazioni Preliminari Su Un Popolamento A Phyllariopsis Brevipes (c. Agardh) Henry & South Di Punta Tavernara (penisola Della Maddalena, Siracusa). In Biologia Marina Mediterranea, 6, 394-398 (1998)
Literature	Piazzi K., Pardi G., Cinelli F. Osservazioni Floristiche E Corologiche Su Un Popolamento A Phyllariopsis Brevipes (c. Agardh) Henry, South Della Secca Di Cala Scirocco (isola Di Gorgona. Arcipelago Toscano). Boll. Acc. Gioenia Sci. Nat. Catania, 28, 455-470 (1995)
Literature	Zampino D., Di Martino V. Presentazione Cartografica Dei Popolamenti A Laminariales Dello Stretto Di Messina. Biol. Mar. Medit. 7, 599-602 (2000)
Literature	Pérez-ruzafa, A., Hegazi, M., Pérez-ruzafa, I. & Marcos, C. Differences In Spatial And Seasonal Patterns Of Macrophyte Assemblages Between A Coastal Lagoon And The Open Sea. Mar. Environ. Res. 65: 4, 291-314 (2007)	10.1016/j.marenvres.2007.11.008
Literature	Vela, A., Pasqualini, V., Leoni, V., Djelouli, A., Langar, H., Pergent, G., Pergent-martini, C., Ferrat, L., Ridha, M. & Djabou, H. Use Of Spot 5 And Ikonos Imagery For Mapping Biocenoses In A Tunisian Coastal Lagoon (mediterranean Sea). Estuarine Coastal Shelf Sci. 79: 4, 591-598 (2008)	10.1016/j.ecss.2008.05.014
Literature	Allen, J. & Griffiths, C. The Fauna And Flora Of A Kelp Bed Canopy. S. Afr. J. Zool. 16: 2, 80-84 (2015)	10.1080/02541858.1981.11447737
Literature	Sandra, C. L. An Annotated Bibliography Of The Benthic Marine Algae Of Alaska , Alaska Department Of Fish And Game, Technical Data Report. 31. (1997)
Literature	Arconada, B., Delgado, P. & García, Á. Minimizing Environmental Risks On Constructing Marine Pipelines: Aguilas Desalination Plant. Desalin. Water Treat. 51: 1-3, 246-261 (2012)	10.1080/19443994.2012.714862
Literature	Boudouresque, C., Bernard, G., Pergent, G., Shili, A. & Verlaque, M. Regression Of Mediterranean Seagrasses Caused By Natural Processes And Anthropogenic Disturbances And Stress: A Critical Review. Bot. Mar. 52: 5, (2009)	10.1515ot.2009.057
Literature	Ceccherelli, G. & Cinelli, F. A Pilot Study Of Nutrient Enriched Sediments In A Cymodocea Nodosa Bed Invaded By The Introduced Alga Caulerpa Taxifolia. Bot. Mar. 42: 4, (2004)	10.1515ot.1999.047
Literature	Russo, G. F., Donato, R. & Stefano F. Gli Habitat Sottomarini Delle Coste Della Campania Biology Italiani. 6, 37-56. (2008)
Literature	Gargouri-ben, A., Souissi, R., Soussi, M., Abdeljaouad, S. & Zouari, K. Sedimentary Dynamics And Ecological State Of Nakta Tidal Flat (littoral), South Of Sfax, Gulf Of Gabès, Tunisia). Chin. J. Geochem. 26: 3, 244-251 (2007)	10.1007/s11631-007-0244-y
Literature	Guidetti, P., Lorenti, M., Buia, M. & Mazzella, L. Temporal Dynamics And Biomass Partitioning In Three Adriatic Seagrass Species: Posidonia Oceanica, Cymodocea Nodosa, Zostera Marina. Mar. Ecol. Prog. Ser. 23: 1, 51-67 (2003)	10.1046/j.1439-0485.2002.02722.x
Literature	Fourqurean, J., Marbà, N., Duarte, C., Diaz-almela, E. & Ruiz-halpern, S. Spatial And Temporal Variation In The Elemental And Stable Isotopic Content Of The Seagrasses Posidonia Oceanica And Cymodocea Nodosa From The Illes Balears, Spain. Mar. Biol. 151: 1, 219-232 (2006)	10.1007/s00227-006-0473-3
Literature	Koce, J. D., Vilhar, B., Bohanec, B. & Dermastia M. Genome Size Of Adriatic Seagrasses. Aquatic Botany, 77, 17-25. (2003)	doi:10.1016/S0304-3770(03)00072-X
Literature	Díaz, N. J., Cerezo, B. I. & Caudrado, J. A. Seguimiento De La Pradera De Posidonia Oceanica Rnc Islas Chafarinas. RNC ISLAS CHAFARIANAS. (2009)
Literature	Kalogirou, S., Corsini-foka, M., Sioulas, A., Wennhage, H. & Pihl, L. Diversity, Structure And Function Of Fish Assemblages Associated With Posidonia Oceanica Beds In An Area Of The Eastern Mediterranean Sea And The Role Of Non-indigenous Species. J. Fish Biol. 77: 10, 2338-2357 (2010)	10.1111/j.1095-8649.2010.02817.x
Literature	Kiparissis, S., Fakiris, E., Papatheodorou, G., Geraga, M., Kornaros, M., Kapareliotis, A. & Ferentinos, G. Illegal Trawling And Induced Invasive Algal Spread As Collaborative Factors In A Posidonia Oceanica Meadow Degradation. Biol. Invasions 13: 3, 669-678 (2010)	10.1007/s10530-010-9858-9
Literature	Piazzi, L., Acunto, S. & Cinelli, F. Mapping Of Posidonia Oceanica Beds Around Elba Island (western Mediterranean) With Integration Of Direct And Indirect Methods. Oceanolog. Acta 23: 3, 339-346 (2002)	10.1016/s0399-1784(00)00132-8
Literature	Montefalcone, M., Morri, C., Peirano, A., Albertelli, G. & Bianchi, C. Substitution And Phase Shift Within The Posidonia Oceanica Seagrass Meadows Of Nw Mediterranean Sea. Estuarine Coastal Shelf Sci. 75: 1-2, 63-71 (2007)	10.1016/j.ecss.2007.03.034
Literature	Zakhama-sraieb, R., Sghaier, Y. & Charfi-cheikhrouha, F. Community Structure Of Amphipods On Shallow Posidonia Oceanica Meadows Off Tunisian Coasts. Helgoland Mar. Res. 65: 2, 203-209 (2010)	10.1007/s10152-010-0216-1
Literature	Guzinski, J., Mauger, S., Cock, J. & Valero, M. Characterization Of Newly Developed Expressed Sequence Tag-derived Microsatellite Markers Revealed Low Genetic Diversity Within And Low Connectivity Between European Saccharina Latissima Populations. J. Appl. Phycol. 28: 5, 3057-3070 (2016)	10.1007/s10811-016-0806-7
Literature	Moy, F. & Christie, H. Large-scale Shift From Sugar Kelp (saccharina Latissima) To Ephemeral Algae Along The South And West Coast Of Norway. Mar. Biol. Res. 8: 4, 309-321 (2012)	10.1080/17451000.2011.637561
Literature	Norton, T. & Norton, T. Experiments On The Factors Influencing The Geographical Distributions Of Saccorhiza Polyschides And Saccorhiza Dermatodea. New Phytol. 78: 3, 625-635 (2006)	10.1111/j.1469-8137.1977.tb02167.x
Literature	Assis, J., Coelho, N., Lamy, T., Valero, M., Alberto, F. & Serrão, E. Deep Reefs Are Climatic Refugia For Genetic Diversity Of Marine Forests. J. Biogeogr. 43: 4, 833-844 (2015)	10.1111/jbi.12677
Literature	Assis, J., Castilho Coelho, N., Alberto, F., Valero, M., Raimondi, P., Reed, D. & Alvares Serrão, E. High And Distinct Range-edge Genetic Diversity Despite Local Bottlenecks. PLoS ONE 8: 7, e68646 (2013)	10.1371/journal.pone.0068646
Literature	Izquierdo, J., Gallardo, T. & Pérez-Ruzafa, I. Mapas de distribución de algas marinas de la Península Ibérica. IX. Saccorhiza polyschides (Lightf.) Batt. y Chorda filum (L.) Stackh. (Laminariales, Fucophyceae). Bot. Complutensis 20, 105-115 (1995).	10.5209/rev_bocm.2011.v35.16
Literature	Margalet, J. & Navarro, M. Mapas de distribución de algas marinas de la Península Ibérica. I. Bifurcaria bifurcata R. Ross y Halidrys siliquosa (L.) Lyngb. Botanica Complutensis 16, 99-107 (1990).
Literature	Chen, E. A. Antibacterial And Antifungal Activity Of Ten Red And Brown Algae From Fujian Coast, Journal Of Fujian Normal Univeristy (natural Science), 10:7579. (1984)
Literature	Yu, Y., Zhang, Q., Tang, Y., Zhang, S., Lu, Z., Chu, S. & Tang, X. Establishment Of Intertidal Seaweed Beds Of Sargassum Thunbergii Through Habitat Creation And Germling Seeding. Ecol. Eng. 44: 10-17 (2012)	10.1016/j.ecoleng.2012.03.016
Literature	Liu, E. A. Preliminary Study On The Benthic Algae In The Intertidal Region Of Muguan Island, Transactions Of Oceanology And Limnology. 1,8086. (1995)
Literature	Quan, E. A. Growth And Carbon Sequestration Rate Of Wild Sargassum Thunbergii From Different Sources, Chinese Agricultural Science Bulletiin. 30,7982. (2014)
Literature	Wang, E. A. Aflp Analysis In Populations Of Sargassum Thunbergii Along China Coast, Biotechnology Bulletini, Suppl. 277279. (2009)
Literature	Yi, E. A. Aflp Analysis Of Genetic Diversity In Six Wild Populations Of Sargassum Thunbergii, Journal Of Fishery Sciences Of China. 17,922929. (2010)
Literature	Yu, L., Zhang, E., Chen, J. & Xiao, X. Studies On Polysaccharides From Algae - III. Separation and Purification of Polysaccharides from Sargassum thunbergii and Sargassum horneri. Journal Of Shantou Univeristy (Natural Science), 5:5560 (in Chinese With English Abstract) (1990)
Literature	Zhang, Y., Chen, C., Zhong, Y. & Hu, J. A preliminary study on the ecology of the intertidal zone along the coast of southern Fujian Province, China. I. The rochy tidal zone. Journal of Xiamen Fisheries College 12, 27-34 (1990).
Literature	Zheng, Y. & Chen, Z. The seasonal growth and reproduction of Sargassum thunbergii (Phaeophyta) in Pingtan island, Fujian province. J. Fujian Norm. Univ. 9: 1, 81-85 (in Chinese With English Abstract) (1993).
Literature	Blanchette, C., Melissa Miner, C., Raimondi, P., Lohse, D., Heady, K. & Broitman, B. Biogeographical Patterns Of Rocky Intertidal Communities Along The Pacific Coast Of North America. J. Biogeogr. 35: 9, 1593-1607 (2008).	10.1111/j.1365-2699.2008.01913.x
Literature	Kroff, D., Maddock, A. & Gard, D. Microtubule distribution and function in early Pelvetia development. J. Cell Sci. 97, 545-552 (1990).
Literature	Alexandrova, Y. & Reunov, A. The oogonia of macroalga Undaria pinnatifida are alkaline-phosphatase positive and contain germinal body-like structures. J. Phycol. 44: 3, 712-715 (2008).	10.1111/j.1529-8817.2008.00514.x
Literature	Arenas, F., Bishop, J., Carlton, J., Dyrynda, P., Farnham, W., Gonzalez, D., Jacobs, M., Lambert, C., Lambert, G., Nielsen, S., Pederson, J., Porter, J., Ward, S. & Wood, C. Alien species and other notable records from a rapid assessment survey of marinas on the south coast of England. J. Mar. Biol. Assoc. U.K. 86: 6, 1329-1337 (2006).	10.1017/s0025315406014354
Literature	Carvalho, M., Hayashizaki, K. & Ogawa, H. Environment determines nitrogen content and stable isotope Composition in the sporophyte of Undaria Pinnatifida (Harvey) Suringar. J. Appl. Phycol. 20: 5, 695-703 (2008).	10.1007/s10811-007-9271-7
Literature	Casas, G., Scrosati, R. & Luz Piriz, M. The Invasive Kelp Undaria Pinnatifida (Phaeophyceae, Laminariales) Reduces Native Seaweed Diversity In Nuevo Gulf (Patagonia, Argentina). Biol. Invasions 6: 4, 411-416 (2004).	10.1023:binv.0000041555.29305.41
Literature	Cecere, E., Petrocelli, A. & Saracino, O. Undaria pinnatifida (Fucophyceae, Laminariales) Spread in the central Mediterranean: its occurrence in the Mar Piccolo of Taranto (Ionian Sea, Southern Italy). Cryptogamie Algol. 21: 3, 305-309 (2000).	10.1016/s0181-1568(00)00113-6
Literature	Choi, H., Kim, Y., Lee, S., Park, E. & Nam, K. Effects of daylength, irradiance and settlement density on the growth and reproduction of Undaria pinnatifida gametophytes. J. Appl. Phycol. 17: 5, 423-430 (2005).	10.1007/s10811-005-0432-2
Literature	Choi, J., Lee, B., An, S., Sohn, J., Cho, K. & Choi, I. Simple freezing and thawing protocol for long-term storage of harvested fresh Undaria pinnatifida. Fisheries Sci. 78: 5, 1117-1123 (2012).	10.1007/s12562-012-0529-x
Literature	Cremades Ugarte, J., Freire Gago, Ó. & Peteiro García, C. Biología, distribución e integración del alga alóctona Undaria pinnatifida (Laminariales, Phaeophyta) en las comunidades bentónicas de las costas de Galicia (NW de la Península Ibérica). Anales Jard. Bot. Madrid 63, 2: 169-187 (2006).	10.3989/ajbm.2006.v63.i2.6
Literature	De Carvalho, M., Hayashizaki, K. & Ogawa, H. Temperature Effect On Carbon Isotopic Discrimination By Undaria Pinnatifida (phaeophyta) In A Closed Experimental System1. J. Phycol. 46: 6, 1180-1186 (2010)	10.1111/j.1529-8817.2010.00895.x
Literature	Dean, P. & Hurd, C. Seasonal Growth, Erosion Rates, And Nitrogen And Photosynthetic Ecophysiology Ofundaria Pinnatifida(heterokontophyta) In Southern New Zealand1. J. Phycol. 43: 6, 1138-1148 (2008)	10.1111/j.1529-8817.2007.00416.x
Literature	Dellatorre, F., Amoroso, R., Saravia, J. & Orensanz, L. Rapid Expansion And Potential Range Of The Invasive Kelp Undaria Pinnatifida In The Southwest Atlantic. Aquat. Invasions 9: 4, 467-478 (2014)	10.3391/ai.2014.9.4.05
Literature	Endo, H., Park, E., Sato, Y., Mizuta, H. & Saga, N. Intraspecific Diversity Of Undaria Pinnatifida (harvey) Suringar (laminariales, Phaeophyta) From Japan, China And Korea, Based On The Cox1 Gene And Its2 Sequences. Fish. Sci. (Tokyo, Jpn.) 75: 2, 393-400 (2009)	10.1007/s12562-008-0050-4
Literature	Floch, J., Pajot, R. & Mouret, V. Undaria Pinnatifida (laminariales, Phaeophyta) 12 Years After Its Introduction Into The Atlantic Ocean. Hydrobiologia 326-327: 1, 217-222 (2004)	10.1007f00047810
Literature	Fung, A., Hamid, N. & Lu, J. Fucoxanthin Content And Antioxidant Properties Of Undaria Pinnatifida. Food Chem. 136: 2, 1055-1062 (2012)	10.1016/j.foodchem.2012.09.024
Literature	Gao, X., Endo, H., Taniguchi, K. & Agatsuma, Y. Genetic Differentiation Of High-temperature Tolerance In The Kelp Undaria Pinnatifida Sporophytes From Geographically Separated Populations Along The Pacific Coast Of Japan. J. Appl. Phycol. 25: 2, 567-574 (2012)	10.1007/s10811-012-9891-4
Literature	Gao, X., Endo, H., Taniguchi, K. & Agatsuma, Y. Effects Of Experimental Thinning On The Growth And Maturation Of The Brown Alga Undaria Pinnatifida (laminariale., Phaeophyta) Cultivated In Matsushima Bay, Northern Japan. J. Appl. Phycol. 26: 1, 529-535 (2013)	10.1007/s10811-013-0071-y
Literature	Geange, S., Powell, A., Clemens-seely, K. & Cárdenas, C. Sediment Load And Timing Of Sedimentation Affect Spore Establishment In Macrocystis Pyrifera And Undaria Pinnatifida. Mar. Biol. 161: 7, 1583-1592 (2014)	10.1007/s00227-014-2442-6
Literature	Grulois, D. & Lévêque, L. & Viard, F. Mosaic Genetic Structure And Sustainable Establishment Of The Invasive Kelp Undaria Pinnatifida Within A Bay (bay Of St-malo, Brittany). Cahiers De Biologie Marine, 52, 485–498. (2011)
Literature	Henkel, S. & Hofmann, G. Thermal Ecophysiology Of Gametophytes Cultured From Invasive Undaria Pinnatifida (harvey) Suringar In Coastal California Harbors. J. Exp. Mar. Biol. Ecol. 367: 2, 164-173 (2008)	10.1016/j.jembe.2008.09.010
Literature	Henkel, S. & Hofmann, G. Differing Patterns Of Hsp70 Gene Expression In Invasive And Native Kelp Species: Evidence For Acclimation-induced Variation. J. Appl. Phycol. 20: 5, 915-924 (2007)	10.1007/s10811-007-9275-3
Literature	Henkel, S., Kawai, H. & Hofmann, G. Interspecific And Interhabitat Variation In Hsp70 Gene Expression In Native And Invasive Kelp Populations. Mar. Ecol. Prog. Ser. 386: 1-13 (2009)	10.3354/meps08047
Literature	Heo, J., Park, S., Yoo, H., Song, J., Kim, B. & Choi, H. Macroalgal Community Structure On The Rocky Shores Of Ongdo, Jusamdo, And Woejodo Islands Of The Yellow Sea, Korea. Fisheries and aquatic sciences 14: 4, 389-397 (2012)	10.5657/fas.2011.0389
Literature	Hiraoka, H., Morita, S., Gotou, Y., Hattori, S., Ishikawa, T. & Okano, K. Confirming The Authenticity Of The Geographical Origin Of Naruto Dried Wakame Undaria Pinnatifida Using Stable Nitrogen Isotope Ratios. Fish. Sci. (Tokyo, Jpn.) 80: 3, 635-642 (2014)	10.1007/s12562-014-0733-y
Literature	Hwang, J., Islam, M., Ahmed, S., Mun, H., Kim, G., Kim, Y. & Yang, C. Seamustard (&l.,i&g.,undaria Pinnatifida&l.,/i&g.,) Improves Growth, Immunity, Fatty Acid Profile And Reduces Cholesterol In Hanwoo Steers. Asian-Australasian Journal of Animal Sciences 27: 8, 1114-1123 (2014)	10.5713/ajas.2014.14072
Literature	Irigoyen, A., Eyras, C. & Parma, A. Alien Algae Undaria Pinnatifida Causes Habitat Loss For Rocky Reef Fishes In North Patagonia. Biol. Invasions 13: 1, 17-24 (2010)	10.1007/s10530-010-9780-1
Literature	Kang, Y., Hwang, J., Chung, I. & Park, S. Development Of A Seaweed Species-selection Index For Successful Culture In A Seaweed-based Integrated Aquaculture System. J. Ocean Univ. Chin. 12: 1, 125-133 (2012)	10.1007/s11802-013-1928-z
Literature	Kawai, H., Kitamura, A., Mimura, M., Mimura, T., Tahara, T., Aida, D., Sato, K. & Sasaki, H. Radioactive Cesium Accumulation In Seaweeds By The Fukushima 1 Nuclear Power Plant Accident—two Years’ Monitoring At Iwaki And Its Vicinity. J. Plant Res. 127: 1, 23-42 (2013)	10.1007/s10265-013-0603-1
Literature	Kelly, R., Lundy, M., Mineur, F., Harrod, C., Maggs, C., Humphries, N., Sims, D. & Reid, N. Historical Data Reveal Power-law Dispersal Patterns Of Invasive Aquatic Species. Ecography 37: 6, 581-590 (2014)	10.1111/j.1600-0587.2013.00296.x
Literature	Kwak, S. & Huh, S. Species Composition And Distributional Patterns Of Marine Benthic Algae At Intertidal Zone In Masan Bay. Journal Of The Korean Society Of Marine Environment, Safety. 15, 179–186. (2009)
Literature	Li, J., Pang, S., Shan, T., Liu, F. & Gao, S. Zoospore-derived Monoecious Gametophytes In Undaria Pinnatifida (phaeophyceae). Chin. J. Oceanol. Limnol. 32: 2, 365-371 (2013)	10.1007/s00343-014-3139-x
Literature	Li, S., Qiao, K., Shan, T., Pang, S. & Hou, H. Genetic Diversity And Relationships Of The Brown Alga Undaria Pinnatifida Cultivated Along The Dalian Coast As Revealed By Amplified Fragment Length Polymorphism Markers. J. Appl. Phycol. 25: 4, 1255-1263 (2012)	10.1007/s10811-012-9922-1
Literature	Mak, W., Hamid, N., Liu, T., Lu, J. & White, W. Fucoidan From New Zealand Undaria Pinnatifida: Monthly Variations And Determination Of Antioxidant Activities. Carbohydr. Polym. 95: 1, 606-614 (2013)	10.1016/j.carbpol.2013.02.047
Literature	Turley, C., Findlay, H. S., Mangi, S., Ridgwell, A. & Schimdt, D. N. CO2 and ocean acidification in Marine Climate Change Ecosystem Linkages Report Card 2009. Online science reviews. 25pp (2009)
Literature	Meretta, P., Matula, C. & Casas, G. Occurrence Of The Alien Kelp Undaria Pinnatifida (laminariales, Phaeophyceae) In Mar Del Plata, Argentina. BioInvasions Records 1: 1, 59-63 (2012)	10.3391ir.2012.1.1.13
Literature	Miller, K. A. & Engle J. M. The Natural History Of Undaria Pinnatifida And Sargassum Filicinum At The California Channel Islands: Non-native Seaweeds With Different Invasion Styles. Proceedings Of The 7th California Islands Symposium, pp. 131–140. (2009)
Literature	Morelissen, B., Dudley, B., Geange, S. & Phillips, N. Gametophyte Reproduction And Development Of Undaria Pinnatifida Under Varied Nutrient And Irradiance Conditions. J. Exp. Mar. Biol. Ecol. 448: 197-206 (2013)	10.1016/j.jembe.2013.07.009
Literature	Muraoka, D. & Saitoh, K. Identification Of Undaria Pinnatifida And Undaria Undarioides Laminariales, Phaeophyceae Using Mitochondrial 23s Ribosomal Dna Sequences. Fish. Sci. (Tokyo, Jpn.) 71: 6, 1365-1369 (2005)	10.1111/j.1444-2906.2005.01103.x
Literature	Niu, J., Chen, X., Lu, X., Jiang, S., Lin, H., Liu, Y., Huang, Z., Wang, J., Wang, Y. & Tian, L. Effects Of Different Levels Of Dietary Wakame (undaria Pinnatifida) On Growth, Immunity And Intestinal Structure Of Juvenile Penaeus Monodon. Aquaculture 435: 78-85 (2014)	10.1016/j.aquaculture.2014.08.013
Literature	Occhipinti-ambrogi, A., Marchini, A., Cantone, G., Castelli, A., Chimenz, C., Cormaci, M., Froglia, C., Furnari, G., Gambi, M., Giaccone, G., Giangrande, A., Gravili, C., Mastrototaro, F., Mazziotti, C., Orsi-relini, L. & Piraino, S. Erratum To: Alien Species Along The Italian Coasts: An Overview. Biol. Invasions 13: 2, 531-532 (2010)	10.1007/s10530-010-9856-y
Literature	Onitsuka, T., Unuma, T. & Kawamura, T. Effects Of Diet And Temperature On Post-settlement Growth And Survival Of The Short-spined Sea Urchinstrongylocentrotus Intermedius. Aquacult. Res. 45: 1, 1-15 (2012)	10.1111/j.1365-2109.2012.03198.x
Literature	Park, K., Kim, B., Park, S., Lee, J., Kim, Y., Choi, H. & Nam, K. Morphological And Biochemical Differences In Three Undaria Pinnatifida Populations In Korea. ALGAE 27: 3, 189-196 (2012)	10.4490/algae.2012.27.3.189
Literature	Peteiro, C. A New Record Of The Introduced Seaweed Undaria Pinnatifida (laminariales, Phaeophyceae) From The Cantabrian Sea (northern Spain) With Comments On Its Establishment. Aquat. Invasions 3: 4, 413-415 (2008)	10.3391/ai.2008.3.4.6
Literature	Peteiro, C. & Freire, Ó. Outplanting Time And Methodologies Related To Mariculture Of The Edible Kelp Undaria Pinnatifida In The Atlantic Coast Of Spain. J. Appl. Phycol. 24: 6, 1361-1372 (2012)	10.1007/s10811-012-9788-2
Literature	Primo, C., Hewitt, C. & Campbell, M. Reproductive Phenology Of The Introduced Kelp Undaria Pinnatifida (phaeophyceae, Laminariales) In Port Phillip Bay (victoria, Australia). Biol. Invasions 12: 9, 3081-3092 (2010)	10.1007/s10530-010-9700-4
Literature	Quero, G. M., Fasolato, L., Vignaroli, C. & Luna, G. Understanding The Association Of Escherichia Coli With Diverse Macroalgae In The Lagoon Of Venice. Sci. Rep., 4, 5:10969. (2015)	10.1038/srep10969
Literature	Raffo, M., Eyras, M. & Iribarne, O. The Invasion Of Undaria Pinnatifida To A Macrocystis Pyrifera Kelp In Patagonia (argentina, South-west Atlantic). J. Mar. Biol. Assoc. UK, 89: 8, 1571-1580 (2009)	10.1017/s002531540900071x
Literature	Rechimont, M., Galván, D., Sueiro, M., Casas, G., Piriz, M., Diez, M., Primost, M., Zabala, M., Márquez, F., Brogger, M., Alfaya, J. & Bigatti, G. Benthic Diversity And Assemblage Structure Of A North Patagonian Rocky Shore: A Monitoring Legacy Of The Nagisa Project. J. Mar. Bio. Assoc. UK, 93: 8, 2049-2058 (2013)	10.1017/s0025315413001069
Literature	Richards, D., Hurd, C., Pritchard, D., Wing, S. & Hepburn, C. Photosynthetic Response Of Monospecific Macroalgal Stands To Density. Aquat. Biol., 13: 1, 41-49 (2011)	10.3354/ab00349
Literature	Russell, L., Hepburn, C., Hurd, C. & Stuart, M. The Expanding Range Of Undaria Pinnatifida In Southern New Zealand: Distribution, Dispersal Mechanisms And The Invasion Of Wave-exposed Environments. Biol. Invasions, 10: 1, 103-115 (2007)	10.1007/s10530-007-9113-1
Literature	Saitoh, K. & Muraoka, D. Undaria Mitochondrial Large Subunit Ribosomal Dna (phaeophyceae, Alariaceae): Structural Properties And Use For Phylogenetic Analysis. Phycol. Res., 54: 2, 149-153 (2006)	10.1111/j.1440-1835.2006.00423.x
Literature	Shan, T., Pang, S., Liu, F., Xu, N., Zhao, X. & Gao, S. High Genetic Diversity In Gametophyte Clones Of Undaria Pinnatifida From Vladivostok, Dalian And Qingdao Revealed Using Microsatellite Analysis. Chin. J. Oceanol. Limnol., 30: 2, 225-230 (2012)	10.1007/s00343-012-1098-7
Literature	Shibneva, S. & Skriptsova, A. Morphological Variability Of Undaria Pinnatifida (Harvey) Suringar, 1873 (Phaeophyceae, Laminariales) In Peter The Great Bay, Sea Of Japan. Russ. J. Mar. Biol., 38: 5, 381-391 (2012)	10.1134/s1063074012050070
Literature	Silva, P. C., Woodfield, R. A., Cohen, A. N., Harris, L. H. & Goddard, J. H. R. First Report Of The Asian Kelp Undaria Pinnatifida In The Northeastern Pacific Ocean. Biol. Invasions, 4, 3, 333–338 (2002)	doi:10.1023/A:1020991726710
Literature	Stuart, M. D. Review Of Research On Undaria Pinnatifida In New Zealand And Its Potential Impacts On The Eastern Coast Of The South Island. Doc Science Internal Series 166 (2003)
Literature	Tanaka, T., Yoshimitsu, S., Imayoshi, Y., Ishiga, Y. & Terada, R. Distribution And Characteristics Of Seaweed/seagrass Community In Kagoshima Bay, Kagoshima Prefecture, Japan. Nippon Suisan Gakkaishi, 79: 1, 20-30 (2013)	10.2331/suisan.79.20
Literature	Teng, H., Yang, Y., Wei, H., Liu, Z., Liu, Z., Ma, Y., Gao, Z., Hou, L. & Zou, X. Fucoidan Suppresses Hypoxia-induced Lymphangiogenesis And Lymphatic Metastasis In Mouse Hepatocarcinoma. Mar. Drugs, 13: 6, 3514-3530 (2015)	10.3390/md13063514
Literature	Uwai, S., Arai, S., Morita, T. & Kawai, H. Genetic Distinctness And Phylogenetic Relationships Among Undaria Species (laminariales, Phaeophyceae) Based On Mitochondrial Cox3 Gene Sequences. Phycol. Res., 55: 4, 263-271 (2007)	10.1111/j.1440-1835.2007.00469.x
Literature	Uwai, S., Nelson, W., Neill, K., Wang, W., Aguilar-rosas, L., Boo, S., Kitayama, T. & Kawai, H. Genetic Diversity In Undaria Pinnatifida (Laminariales, Phaeophyceae) Deduced From Mitochondria Genes – Origins And Succession Of Introduced Populations. Phycologia, 45: 6, 687-695 (2007)	10.2216/05-66.1
Literature	Uwai, S., Yotsukura, N., Serisawa, Y., Muraoka, D., Hiraoka, M. & Kogame, K. Intraspecific Genetic Diversity Of Undaria Pinnatifida In Japan, Based On The Mitochondrial Cox3 Gene And The Its1 Of Nrdna. Hydrobiologia, 553: 1, 345-356 (2005)	10.1007/s10750-005-0883-0
Literature	Valentine, J. & Johnson, C. Establishment Of The Introduced Kelp Undaria Pinnatifida In Tasmania Depends On Disturbance To Native Algal Assemblages. J. Exp. Mar. Biol. Ecol., 295: 1, 63-90 (2003)	10.1016/s0022-0981(03)00272-7
Literature	Veiga, P., Torres, A., Rubal, M., Troncoso, J. & Sousa-Pinto, I. The Invasive Kelp Undaria Pinnatifida (Laminariales, Ochrophyta) Along The North Coast Of Portugal: Distribution Model Versus Field Observations. Mar. Pollut. Bull., 84: 1-2, 363-365 (2014)	10.1016/j.marpolbul.2014.05.038
Literature	Voisin, M., Engel, C. & Viard, F. Differential Shuffling Of Native Genetic Diversity Across Introduced Regions In A Brown Alga: Aquaculture Vs. Maritime Traffic Effects. Proc. Natl. Acad. Sci. U. S. A., 102: 15, 5432-5437 (2005)	10.1073/pnas.0501754102
Literature	Wallentinus, I. Alien Species Alert: On Undaria Pinnatifida (Wakame Or Japanese Kelp). CES Cooperative Research Report No. 283 (2007)
Literature	Wang, X., Wang, D., Li, D. & Duan, D. Genetic Analysis Of The Gametophytes Of Undaria Pinnatifida (Phaeophyceae) With Issr Method. Aquacult. 258: 1-4, 250-256 (2006)	10.1016/j.aquaculture.2006.04.029
Literature	Watanabe, Y., Nishihara, G., Tokunaga, S. & Terada, R. The Effect Of Irradiance And Temperature Responses And The Phenology Of A Native Alga, Undaria Pinnatifida (Laminariales), At The Southern Limit Of Its Natural Distribution In Japan. J. Appl. Phycol., 26: 6, 2405-2415 (2014)	10.1007/s10811-014-0264-z
Literature	Won, N., Kawamura, T., Onitsuka, T., Hayakawa, J., Watanabe, S., Horii, T., Takami, H. & Watanabe, Y. Community And Trophic Structures Of Abalone Haliotis Diversicolor Habitat In Sagami Bay, Japan. Fish. Sci., 73: 5, 1123-1136 (2007)	10.1111/j.1444-2906.2007.01444.x
Literature	Yamada, M., Yamamoto, K., Ushihara, Y. & Kawai, H. Variation In Metal Concentrations In The Brown Alga Undaria Pinnatifida In Osaka Bay, Japan. Phycol. Res., 55: 3, 222-230 (2007)	10.1111/j.1440-1835.2007.00465.x
Literature	Yang, M., Her, N., Ryu, J. & Yoon, Y. Determination Of Perchlorate And Iodide Concentrations In Edible Seaweeds. Int. J. Environ. Sci. Technol., 11: 3, 565-570 (2013)	10.1007/s13762-013-0263-7
Literature	Yin, X., Min, W., Lin, H. & Chen, W. Population Dynamics, Protein Content, And Lipid Composition Of Brachionus Plicatilis Fed Artificial Macroalgal Detritus And Nannochloropsis Sp. Diets. Aquacult. 380-383: 62-69 (2012)	10.1016/j.aquaculture.2012.11.018
Literature	Yoo J.T., Choi Y. M., Yang M. H., Im Y. J., Ko J. C. & Chang D. S. Biological Environmental Characteristics In Habitats Of An Abalone Haliotis Diversicolor In The Eastern Coast Jeju-do, Korea. Korean J. Malacol., 25, 3:231-236 (2009)
Literature	Zabin, C., Ashton, G., Brown, C. & Ruiz, G. Northern Range Expansion Of The Asian Kelp Undaria Pinnatifida (Harvey) Suringar (Laminariales, Phaeophyceae) In Western North America. Aquat. Invasions, 4: 3, 429-434 (2009)	10.3391/ai.2009.4.3.1
Literature	Zhou, A., Robertson, J., Hamid, N., Ma, Q. & Lu, J. Changes In Total Nitrogen And Amino Acid Composition Of New Zealand Undaria Pinnatifida With Growth, Location And Plant Parts. Food Chem., 186: 319-325 (2014)	10.1016/j.foodchem.2014.06.016
Literature	Elso, M., Manent, P., Luque, A., Ramdani, M. & Robaina, R. Genetic Description And Remote Sensing Techniques As Management Tools For Zostera Noltii Seagrass Populations Along The Atlantic Moroccan Coast. J. Coast. Res., 33: 1, 78 (2016)	10.2112/jcoastres-d-15-00111.1
Literature	Reusch, T., Stam, W. & Olsen, J. A. Microsatellite-Based Estimation Of Clonal Diversity And Population Subdivision In Zostera Marina, A Marine Flowering Plant. Mol. Ecol., 9: 2, 127-140 (2003)	10.1046/j.1365-294x.2000.00839.x
Literature	Marins, B., Amado-filho, G., Barbarino, E., Pereira-filho, G. & Longo, L. Seasonal Changes In Population Structure Of The Tropical Deep-water Kelplaminaria Abyssalis. Phycol. Res. 62: 1, 55-62 (2013)	10.1111/pre.12034
Literature	González-correa, J., Bayle, J., Sánchez-lizaso, J., Valle, C., Sánchez-jerez, P. & Ruiz, J. Recovery Of Deep Posidonia Oceanica Meadows Degraded By Trawling. J. Exp. Mar. Biol. Ecol. 320: 1, 65-76 (2005)	10.1016/j.jembe.2004.12.032
Literature	Rende, S., Stroobant, M., Del Pino, Á. & Polifrone, M. Application Of Image Analysis Software To The Morphometrics Of Posidonia Oceanica (l.) Delile And Cymodocea Nodosa (ucria) Ascherson. Bot. Mar. 55: 3, (2012)	10.1515ot-2011-0003
Literature	Bravo, G., Márquez, F., Marzinelli, E., Mendez, M. & Bigatti, G. Effect of recreational Diving on Patagonian rocky reefs. Mar. Environ. Res. 104, 31-36 (2015).	10.1016/j.marenvres.2014.12.002
Literature	Casas, G., Piriz, M. & Parodi, E. Population Features Of The Invasive Kelp Undaria Pinnatifida (Phaeophyceae: Laminariales) In Nuevo Gulf (Patagonia, Argentina). J. Mar. Biol. Assoc. UK 88: 1, 21-28 (2008).	10.1017/s0025315408000246
Literature	Plaza Cazón, J., Viera, M., Sala, S. & Donati, E. Biochemical characterization of Macrocystis pyrifera and Undaria pinnatifida (Phaeophyceae) in relation to their potentiality as biosorbents. Phycologia 53: 1, 100-108 (2014).	10.2216/12-106.1
Literature	Choi C., Oh S. & Kang, I. Subtidal Marine Algal Community of Jisepo In Geoje, Korea. J. Fac. Agr. Kyushu Univ. 54(2), 339–345 (2009).
Literature	Choi, H., Kim, Y., Lee, S. & Nam, K. Growth and reproductive patterns of Undaria pinnatifida sporophytes in a cultivation farm in Busan, Korea. J. Appl. Phycol. 19: 2, 131-138 (2007).	10.1007/s10811-006-9119-6
Literature	Epherra, L., Gil, D., Rubilar, T., Perez-gallo, S., Reartes, M. & Tolosano, J. Temporal And Spatial Differences In The Reproductive Biology Of The Sea Urchin Arbacia Dufresnii. Mar. Freshwater Res. 66: 4, 329 (2014)	10.1071/mf14080
Literature	Kai, T., Nimura, K., Yasui, H. & Mizuta, H. Regulation Of Sorus Formation By Auxin In Laminariales Sporophyte. J. Appl. Phycol. 18: 1, 95-101 (2006)	10.1007/s10811-005-9020-8
Literature	Martín, L., Boraso De Zaixso, A. & Leonardi, P. Biomass Variation And Reproductive Phenology Of Gracilaria Gracilis In A Patagonian Natural Bed (chubut, Argentina). J. Appl. Phycol. 23: 4, 643-654 (2010)	10.1007/s10811-010-9555-1
Literature	Ogasawara, M., Matsui, T. & Agatsuma, Y. Growth And Rapid Gonad Recovery Of The Sea Urchinhemicentrotus Pulcherrimusafter Spawning In Anundaria Pinnatifidaandsaccharina Japonicakelp Bed. J. Shellfish Res. 30: 1, 159-166 (2011)	10.2983/035.030.0123
Literature	Sakamoto, N., Kano, N. & Imaizumi, H. Biosorption Of Uranium And Rare Earth Elements Using Biomass Of Algae. Bioinorg. Chem. Appl., 2008: 1-8 (2008)	10.1155/2008/706240
Literature	Schiel, D. & Thompson, G. Demography And Population Biology Of The Invasive Kelp Undaria Pinnatifida On Shallow Reefs In Southern New Zealand. J. Exp. Mar. Biol. Ecol., 434-435: 25-33 (2012)	10.1016/j.jembe.2012.07.023
Literature	Sfriso, A. & Facca, C. Annual Growth And Environmental Relationships Of The Invasive Species Sargassum Muticum And Undaria Pinnatifida In The Lagoon Of Venice. Estuar. Coast. Shelf Sci. 129: 162-172 (2013)	10.1016/j.ecss.2013.05.031
Literature	Sliwa, C., Johnson, C. & Hewitt, C. Mesoscale Dispersal Of The Introduced Kelp Undaria Pinnatifida Attached To Unstable Substrata. Bot. Mar., 49: 5/6, (2006)	10.1515ot.2006.051
Literature	Venerus, L., Irigoyen, A., Galván, D. & Parma, A. Spatial Dynamics Of The Argentine Sandperch, Pseudopercis Semifasciata (Pinguipedidae), In Temperate Rocky Reefs From Northern Patagonia, Argentina. Mar. Freshwater Res., 65: 1, 39 (2013)	10.1071/mf12163
Literature	Zhang, S., Wang, L. & Wang, W. Algal Communities At Gouqi Island In The Zhoushan Archipelago, China. J. Appl. Phycol., 20: 5, 853-861 (2008)	10.1007/s10811-008-9338-0
Literature	Buonomo, R., Chefaoui, R., Lacida, R., Engelen, A., Serrão, E. & Airoldi, L. Predicted Extinction Of Unique Genetic Diversity In Marine Forests Of Cystoseira Spp. Mar. Environ. Res., 138: 119-128 (2018)	10.1016/j.marenvres.2018.04.013
Literature	Coyer, J., Hoarau, G., Van Schaik, J., Luijckx, P. & Olsen, J. Trans-pacific And Trans-arctic Pathways Of The Intertidal Macroalga Fucus Distichus L. Reveal Multiple Glacial Refugia And Colonizations From The North Pacific To The North Atlantic. J. Biogeogr. 38: 4, 756-771 (2010)	10.1111/j.1365-2699.2010.02437.x
Literature	Jueterbock, A., Smolina, I., Coyer, J. & Hoarau, G. The Fate Of The Arctic Seaweedfucus Distichusunder Climate Change: An Ecological Niche Modeling Approach. Usda. N. Cent. 6: 6, 1712-1724 (2016)	10.1002/ece3.2001
Literature	Orfanidis, S., Papathanasiou, V., Gounaris, S. & Theodosiou, T. Size Distribution Approaches For Monitoring And Conservation Of Coastalcymodoceahabitats. Aquat. Conserv.: Mar. Freshw. Ecosyst., 20: 2, 177-188 (2009)	10.1002/aqc.1069
Literature	Alberto, F., Massa, S., Manent, P., Diaz-almela, E., Arnaud-haond, S., Duarte, C. & Serrão, E. Genetic Differentiation And Secondary Contact Zone In The Seagrasscymodocea Nodosaacross The Mediterranean-atlantic Transition Region. J. Biogeogr. 35: 7, 1279-1294 (2008)	10.1111/j.1365-2699.2007.01876.x
Literature	Cunha, A., Assis, J. & Serrão, E. Reprint Of “seagrasses In Portugal: A Most Endangered Marine Habitat”. Aquat. Bot. 115: 3-13 (2014)	10.1016/j.aquabot.2014.02.007
Literature	Kontiza, I., Stavri, M., Zloh, M., Vagias, C., Gibbons, S. & Roussis, V. New Metabolites With Antibacterial Activity From The Marine Angiosperm Cymodocea Nodosa. Tetrahedron 64: 8, 1696-1702 (2008)	10.1016/j.tet.2007.12.007
Literature	Kontiza, I., Vagias, C., Jakupovic, J., Moreau, D., Roussakis, C. & Roussis, V. Cymodienol And Cymodiene: New Cytotoxic Diarylheptanoids From The Sea Grass Cymodocea Nodosa. Tetrahedron Lett. 46: 16, 2845-2847 (2005)	10.1016/j.tetlet.2005.02.123
Literature	Barsanti, M., Delbono, I., Ferretti, O., Peirano, A., Bianchi, C. & Morri, C. Measuring Change Of Mediterranean Coastal Biodiversity: Diachronic Mapping Of The Meadow Of The Seagrass Cymodocea Nodosa (ucria) Ascherson In The Gulf Of Tigullio (ligurian Sea, Nw Mediterranean). Hydrobiologia 580: 1, 35-41 (2007)	10.1007/s10750-006-0467-7
Literature	Garrido, M., Lafabrie, C., Torre, F., Fernandez, C. & Pasqualini, V. Resilience And Stability Of Cymodocea Nodosa Seagrass Meadows Over The Last Four Decades In A Mediterranean Lagoon. Estuarine Coastal Shelf Sci. 130: 89-98 (2013)	10.1016/j.ecss.2013.05.035
Literature	Aligizaki, K. & Nikolaidis, G. The Presence Of The Potentially Toxic Genera Ostreopsis And Coolia (dinophyceae) In The North Aegean Sea, Greece. Harmful Algae 5: 6, 717-730 (2006)	10.1016/j.hal.2006.02.005
Literature	Tsirika, A. & Haritonidis, S. A Survey Of The Benthic Flora In The National Marine Park Of Zakynthos (greece). Bot. Mar. 48: 1, (2005)	10.1515ot.2005.002
Literature	Mabrouk, L., Ben Brahim, M., Hamza, A., Mahfoudhi, M. & Bradai, M. A Comparison Of Abundance And Diversity Of Epiphytic Microalgal Assemblages On The Leaves Of The Seagrassesposidonia Oceanica(l.) Andcymodocea Nodosa(ucria) Asch In Eastern Tunisia. Russ. J. Mar. Biol. 2014: 1-10 (2014)	10.1155/2014/275305
Literature	Hassine, O., Zouari, S. & Rabaoui, L. Two Species Of Crustacea (decapoda) Associated With The Fan Mussel, Pinna Nobilis Linnaeus, 1758 (mollusca, Bivalvia). Crustaceana 81: 4, 433-446 (2008)	10.1163/156854008783797507
Literature	Marina, P., Urra, J., Rueda, J. & Salas, C. Composition And Structure Of The Molluscan Assemblage Associated With A Cymodocea Nodosa Bed In South-eastern Spain: Seasonal And Diel Variation. Helgoland Mar. Res. 66: 4, 585-599 (2012)	10.1007/s10152-012-0294-3
Literature	Natij, L. Khalil, K., Loudiki, M. & Elkalay K. A First Attempt At Seagrass Repartitioning In The Moroccan Coasts. Int. J. Innov. Sci. Res., 10, 401-408 (2014)
Literature	Bonanno, G. & Di Martino, V. Seagrass Cymodocea Nodosa As A Trace Element Biomonitor: Bioaccumulation Patterns And Biomonitoring Uses. J. Geochem. Explor. 169: 43-49 (2016)	10.1016/j.gexplo.2016.07.010
Literature	Souâd T Distribution Of Toxic Dinoflagellates Along The Leaves Of Seagrass Posidonia Oceanica And Cymodocea Nodosa From The Gulf Of Tunis. Cahiers De Biol. Mar., 46, 29-34. (2005)
Literature	Sghaier, Y., Zakhama-sraieb, R. & Charfi-cheikhrouha, F. Primary Production And Biomass In A Cymodocea Nodosa Meadow In The Ghar El Melh Lagoon, Tunisia. Bot. Mar. 54: 4, (2011)	10.1515ot.2011.045
Literature	Ramdani, M., Sahnouni, F., Haloui, B., Elkhiati, N., Flower, R., Mesfioui, A. & Ramdani, M. Macroepiphytes And Macroalgae (Phaeophyceae, Rhodophyceae And Chlorophyceae) In The Nador Lagoon (Morocco). J. Bio. Env. Sci., 7, 252-261 (2015)
Literature	Craig, C., S. Wyllie-echeverria, E. Carrington & D. Shafer. 2008. Short-term Sediment Burial Effects On The Seagrass Phyllospadix Scouleri. Emrrp Technical Notes Collection (erdc Tn-emrrp-ei-03). Vicksburg, Ms: U.s. Army Engineer Research And Development Center.
Literature	Galloway, A., Britton-simmons, K., Duggins, D., Gabrielson, P. & Brett, M. Fatty Acid Signatures Differentiate Marine Macrophytes At Ordinal And Family Ranks1. J. Phycol., 48: 4, 956-965 (2012)	10.1111/j.1529-8817.2012.01173.x
Literature	Wyllie-Echeverria, S. & Ackerman, J. D. Seagrasses Of The Pacific Coast Of North America. In: World Atlas Of Seagrass. Ed. E. P., Green And F. T., Short, 199-206. Berkeley, Ca, Usa: University Of California Press (2003)
Literature	Wyllie-Echeverria, T., Hannan, M. F., Wyllie-Echeverria, S. & Shafer, D. J. Surfgrass Restoration In The Northeast Pacific. Emrrp Technical Notes Collection (erdc Tn-emrrp-er-07). Vicksburg, Ms: U.s. Army Engineer Research And Development Center (2007)
Literature	West, J. & Zuccarello, G. Taxonomic Deflation: Molecular Evidence Places Membranella Nitens In Taxonomic Synonymy With Smithora Naiadum (erythropeltidales, Compsopogonophyceae, Rhodophyta). Phycologia 48: 6, 543-546 (2009)	10.2216/09-16.1
Literature	Assis, J., Araújo, M. & Serrão, E. Projected Climate Changes Threaten Ancient Refugia Of Kelp Forests In The North Atlantic. Glob. Chang. Biol., 24: 1, e55-e66 (2017)	10.1111/gcb.13818
Literature	Macreadie, P. I., Sullivan, B., Evans, S. M. & Smith, T. M. Biogeography Of Australian Seagrasses: Nsw, Victoria, Tasmania And Temperate Queensland. In: Seagrasses Of Australia, 31-59 (2018)	https://doi.org/10.1007/978-3-319-71354-0_2
Literature	Fraser, M., Kendrick, G., Statton, J., Hovey, R., Zavala-perez, A. & Walker, D. Extreme Climate Events Lower Resilience Of Foundation Seagrass At Edge Of Biogeographical Range. J. Ecol. 102: 6, 1528-1536 (2014)	10.1111/1365-2745.12300
Literature	Verduin, J. & Backhaus, J. Dynamics Of Plant–flow Interactions For The Seagrass Amphibolis Antarctica: Field Observations And Model Simulations. Estuar. Coast. Shelf Sci., 50: 2, 185-204 (2002)	10.1006/ecss.1999.0567
Literature	Mcdonald, J., Coupland, G. & Kendrick, G. Underwater Video As A Monitoring Tool To Detect Change In Seagrass Cover. J. Environ. Manage., 80: 2, 148-155 (2005)	10.1016/j.jenvman.2005.08.021
Literature	Kilminster, K., Hovey, R., Waycott, M. & Kendrick, G. A. Seagrasses Of Southern And South-western Australia. In: Seagrasses Of Australia, 3, 61-89 (2018)	https://doi.org/10.1007/978-3-319-71354-0_3
Literature	Bryars, S. & Bryars, S. Can Regional Nutrient Status Be Used To Predict Plant Biomass, Canopy Structure And Epiphyte Biomass In The Temperate Seagrass Amphibolis Antarctica?. Mar. Freshwater Res., 60: 10, 1054 (2009)	10.1071/mf08194
Literature	Kamermans, P., Hemminga, M., Marbà, N., Mateo, M., Mtolera, M. & Stapel, J. Leaf Production, Shoot Demography, And Flowering Of Thalassodendron Ciliatum Along The East African Coast. Aquat. Bot., 70: 3, 243-258 (2002)	10.1016/s0304-3770(01)00156-5
Literature	Shalena, F. W., Florence, A. M., Thomas, J. L., Mitrasen, B. & Björk, A. M. Short-term Effects Of Three Herbicides On The Maximum Quantum Yield And Electron Transport Rate Of Tropical Seagrass Thalassodendron Ciliatum. Tanz. J. Nat. App. Sci., 3, 458-466 (2012)
Literature	Manikandan, S., Ganesapand, S. & Parthiban, K. Distribution And Zonation Of Seagrasses In The Palk Bay, Southeastern India. J. Fish. Aquat. Sci. 6: 2, 178-185 (2011)	10.3923/jfas.2011.178.185
Literature	Lin, H. J., Hsieh, L. Y. & Liu, P. J. Seagrasses Of Tongsha Island, With Descriptions Of Four New Records To Taiwan. Bot. Bull. Acad. Sin. 46, 163-168 (2005)
Literature	Daudi, L., Lugomela, C., Uku, J. & De Troch, M. Effect Of Nutrient Enrichment On Seagrass Associated Meiofauna In Tanzania. Mar. Environ. Res., 82: 49-58 (2012)	10.1016/j.marenvres.2012.09.005
Literature	Eklöf, J., De La Torre-castro, M., Gullström, M., Uku, J., Muthiga, N., Lyimo, T. & Bandeira, S. Sea Urchin Overgrazing Of Seagrasses: A Review Of Current Knowledge On Causes, Consequences, And Management. Estuar. Coast. Shelf Sci., 79: 4, 569-580 (2008)	10.1016/j.ecss.2008.05.005
Literature	Green, E. P. & Short, F. T. The Red Sea Seagrasses. In: World Atlas of Seagrasses. Prepared by UNEP World Conservation Monitoring Centre. Universitty Of California Press, 68-72 (2003)
Literature	El Shaffai, A. Field Guide to Seagrasses of the Red Sea. Rouphael, A. and Abdulla, A., eds. First Edition. Gland, Switzerland: IUCN and Courbevoie, France: Total Foundation. viii + 56pp (2011)
Literature	Prasetya, J. D., Supriharyono, A.A. & Purwanti, F. Diversity Based Sustainable Management For Seagrass Ecosystem: Assessing Distribution And Diversity Of Seagrass In Marine Protected Area. Adv. Sci. Lett., 23: 3, 2413-2415 (2017)	10.1166/asl.2017.8665
Literature	Milchakova, N., Phillips, R. & Ryabogina, V. New Data On The Locations Of Seagrass Species In The Indian Ocean. Atoll Res. Bull., 537: 177-188 (2012)	10.5479/si.00775630.537.177
Literature	Eklöf, J., Fröcklin, S., Lindvall, A., Stadlinger, N., Kimathi, A., Uku, J. & Mcclanahan, T. How Effective Are Mpas? Predation Control And ‘spill-in Effects’ In Seagrass–coral Reef Lagoons Under Contrasting Fishery Management. Mar. Ecol. Prog. Ser., 384: 83-96 (2009)	10.3354/meps08024
Literature	Anton, A., Hendriks, I., Marbà, N., Krause-jensen, D., Garcias-bonet, N. & Duarte, C. Iron Deficiency In Seagrasses And Macroalgae In The Red Sea Is Unrelated To Latitude And Physiological Performance. Front. Mar. Sci., 5: (2018)	10.3389/fmars.2018.00074
Literature	Abdelhameed, R., Ibrahim, A., Yamada, K. & Ahmed, S. Correction To: Cytotoxic And Anti-inflammatory Compounds From Red Sea Grass Thalassodendron Ciliatum. Med. Chem. Res. 27: 6, 1740-1740 (2018)	10.1007/s00044-018-2181-1
Literature	Esteban, N., Unsworth, R., Gourlay, J. & Hays, G. The Discovery Of Deep-water Seagrass Meadows In A Pristine Indian Ocean Wilderness Revealed By Tracking Green Turtles. Mar. Pollut. Bull. 134: 99-105 (2018)	10.1016/j.marpolbul.2018.03.018
Literature	Wicaksono, P., Salivian Wisnu Kumara, I., Kamal, M., Afif Fauzan, M., Zhafarina, Z., Agus Nurswantoro, D. & Noviaris Yogyantoro, R. Multispectral Resampling Of Seagrass Species Spectra: Worldview-2, Quickbird, Sentinel-2a, Aster Vnir, And Landsat 8 Oli. IOP Conference Series: Earth and Environmental Science 98: 012039 (2017)	10.1088/1755-1315/98/1/012039
Literature	Bryars S. & Neverauskas V. Natural Recolonisation Of Seagrasses At A Disused Sewage Sludge Outfall. Aquat. Bot., 80: 4, 283-289 (2004)	10.1016/j.aquabot.2004.09.001
Literature	Burkholder, D., Heithaus, M. & Fourqurean, J. Feeding Preferences Of Herbivores In A Relatively Pristine Subtropical Seagrass Ecosystem. Mar. Freshwater Res., 63: 11, 1051 (2012)	10.1071/mf12029
Literature	Thomson, J., Burkholder, D., Heithaus, M., Fourqurean, J., Fraser, M., Statton, J. & Kendrick, G. Extreme Temperatures, Foundation Species, And Abrupt Ecosystem Change: An Example From An Iconic Seagrass Ecosystem. Glob. Chang. Biol., 21: 4, 1463-1474 (2014)	10.1111/gcb.12694
Literature	Tanner, J. & Tanner, J. Restoration Of The Seagrass Amphibolis Antarctica—Temporal Variability And Long-term Success. Estuaries Coasts, 38: 2, 668-678 (2014)	10.1007/s12237-014-9823-4
Literature	Orth, R., Kendrick, G. & Marion, S. Predation On Posidonia Australis Seeds In Seagrass Habitats Of Rottnest Island, Western Australia: Patterns And Predators. Mar. Ecol. Prog. Ser., 313: 105-114 (2007)	10.3354/meps313105
Literature	Steer, M. & Moltschaniwskyj, N. The Effects Of Egg Position, Egg Mass Size, Substrate And Biofouling On Embryo Mortality In The Squid Sepioteuthis Australis. Rev. Fish Biol. Fisher., 17: 2-3, 173-182 (2006)	10.1007/s11160-006-9023-9
Literature	Luccieer, V., Lawler, M., A P. & Morffew, M. Seamap Tasmania- Mapping The Gaps. Final Report To NRM North, Tasmanian Aquaculture And Fisheries Institute, 1-195. (2009)
Literature	Spruzen, F., Richardson, A. & Woehler, E. Influence Of Environmental And Prey Variables On Low Tide Shorebird Habitat Use Within The Robbins Passage Wetlands, Northwest Tasmania. Estuar. Coast. Shelf Sci., 78: 1, 122-134 (2007)	10.1016/j.ecss.2007.11.012
Literature	Alcoverro, T. & Mariani, S. Effects Of Sea Urchin Grazing On Seagrass (Thalassodendron Ciliatum) Beds Of A Kenyan Lagoon. Mar. Ecol. Prog. Ser., 226: 255-263 (2007)	10.3354/meps226255
Literature	Bandeira, S. Leaf Production Rates Of Thalassodendron Ciliatum From Rocky And Sandy Habitats. Aquat. Bot., 72: 1, 13-24 (2002)	10.1016/s0304-3770(01)00192-9
Literature	Gullström, M., Bodin, M., Nilsson, P. & Öhman, M. Seagrass Structural Complexity And Landscape Configuration As Determinants Of Tropical Fish Assemblage Composition. Mar. Ecol. Prog. Ser., 363: 241-255 (2008)	10.3354/meps07427
Literature	Uku, J. & Björk, M. Productivity Aspects Of Three Tropical Seagrass Species In Areas Of Different Nutrient Levels In Kenya. Estuar. Coast. Shelf Sci., 63: 3, 407-420 (2005)	10.1016/j.ecss.2004.12.007
Literature	Nyunja, J., Ntiba, M., Onyari, J., Mavuti, K., Soetaert, K. & Bouillon, S. Carbon Sources Supporting A Diverse Fish Community In A Tropical Coastal Ecosystem (Gazi Bay, Kenya). Estuar. Coast. Shelf Sci. 83: 3, 333-341 (2009)	10.1016/j.ecss.2009.01.009
Literature	Kuriandewa, T. E., Supriyadi, I. H. Seagrass Mapping In East Bintan Coastal Area, Riau Archipelago, Indonesia. Coast. Mar. Sci., 30, 154-161 (2005)
Literature	Hamisi, M., Lyimo, T., Muruke, M. & Bergman, B. Nitrogen Fixation By Epiphytic And Epibenthic Diazotrophs Associated With Seagrass Meadows Along The Tanzanian Coast, West. Indian Ocean. Aquat. Microb. Ecol., 57: 33-42 (2009)	10.3354/ame01323
Literature	Nordlund, L. & Gullström, M. Biodiversity Loss In Seagrass Meadows Due To Local Invertebrate Fisheries And Harbour Activities. Estuar. Coast. Shelf Sci,. 135: 231-240 (2013)	10.1016/j.ecss.2013.10.019
Literature	Amone-Mabuto, M., Bandeira, S., Da Silva, A. Long-term Changes In Seagrass Coverage And Potential Links To Climate-related Factors: The Case Of Inhambane Bay, Southern Mozambique. West. Indian Ocean J. Mar. Sci., 16, 13-25 (2017)
Literature	Douglass, K., Antonites, A., Quintana Morales, E., Grealy, A., Bunce, M., Bruwer, C. & Gough, C. Multi-analytical Approach To Zooarchaeological Assemblages Elucidates Late Holocene Coastal Lifeways In Southwest Madagascar. Quat. Int. 471: 111-131 (2017)	10.1016/j.quaint.2017.09.019
Literature	Mcdevit, D. & Saunders, G. A Dna Barcode Examination Of The Laminariaceae (phaeophyceae) In Canada Reveals Novel Biogeographical And Evolutionary Insights. Phycologia 49: 3, 235-248 (2010)	10.2216/ph09-36.1
Literature	Méndez-sandín, M. & Fernández, C. Changes In The Structure And Dynamics Of Marine Assemblages Dominated By Bifurcaria Bifurcata And Cystoseira Species Over Three Decades (1977–2007). Estuar. Coast. Shelf Sci., 175: 46-56 (2016)	10.1016/j.ecss.2016.03.015
Literature	Miranda F. Sobre Las Algas, Cianofíceas Del Cant Abrico, Especialmente De Gijo N. Trab. Mus. Nac. Cienc. Nat. Ser. Bot. 25, 1e106. (1931)
Literature	Margalet, J. L. & Navarro, M. J. Mapas De Distribución De Algas Marinas En La Península Ibérica. Ii. Ascophyllum Nodosum (l.) Le Jolis, Pelvetia Canaliculata (l.) Decne. Et Thur. E Himantalia Elongata (l.) Sf Gray. Bot. Comp. 17, 117-132 (1992)
Literature	Pérez-Ruzafa, I. M., & Gallardo, T. Mapas De Distribución De Algas Marinas De La Península Ibérica E Islas Baleares: Xii. Adiciones Al Orden Fucales (fucophyceae). Bot. Com., 22, 187-192. (1998)	10.5209/rev_bocm.2011.v35.16
Literature	Margalet, J. L., & Navarro, M. J. Mapas De Distribución De Algas Marinas De La Península Ibérica: I. Bifurcaria bifurcata R. Ross Y Halidrys siliquosa (L.) Lyngb. botanica Complutensis 16, 99-108 (1990).
Literature	Izquierdo, J. L. , Gallardo, T. & Pérez-Ruzafa, I. Mapas De Distribución De Algas Marinas De La Península Ibérica E Islas Baleares. IX. Saccorhiza polvschides (Lightf.) Batt. y Chorda filum (L.) Stackh. (Laminariales, Fucophyceac). Bot. Comp. 20, 105-115 (1995)
Literature	Izquierdo, J. L. , Galtardo, T. & Pérez-ruzaea, I. Mapas De Distribución De Algas Marinas De La Península Ibérica E Islas Baleares. Ix. Saccorhiw Polvschides (lighif. 1 Batt. Y Clíarda/ylun¡ (l.) Stackh. (i.aminariales, Fucophyceac). Bot. Comp. 20, 105. (1995)
Literature	Gómez Garreta, A., Ribera, M. A., Barceló, M.C. & Rull Lluch, J. Mapas De Disíribución De Algas Marinas De La Península Ibérica E Islas Baleares. V. Cystoseira C Agardh: Grupos C. Ericaefolia y C. Crinito-selaginoides. Bot. Complut., 19: 109-1 18 (1994)
Literature	Lluch, R. J., Gómez Garreta, A., Barceló, M. C. & Ribera, M.A. Mapas De Distribución De Algas Marinas De La Península Ibérica E Islas Baleares. Vii. Cystoseira C. Agardh (Grupo C. Baccata) Y Sargassum C. Agardh (s. Muticum Y S. Vulgare). Bot. Complut., 19, 131–138 (1994)	10.5209/rev_bocm.2011.v35.14
Literature	Ribera, M. A., Gómez Carreta, A., Barceló, M. C. & Rull Lluch J. Mapas De Distribución De Algas Marinas De La Península Ibérica E Islas Baleares, Viii. Cystoseira C. Agardh Y Sargasstím C. Agardh. Bot. Cotnplut. 20: 89-103 (1995)
Literature	Margalet, J. L., Navarro, M. J., Almaraz, T., & Ruzafa, I. M. P. Mapas De Distribución De Algas Marinas De La Península Ibérica: Iii. Fucus Ceranoides L., F. Serratus L., F. Spiralis L. Y F. Vesiculosus L.(Fucales, Fucophyceae). Bot. Complut., 18, 267-290 (1993)
Literature	Izquierdo, J. L., Navarro, M. J., & Gallardo, T. Mapas De Distribución De Algas Marinas De La Península Ibérica. Iv. Laminaria Ochroleuca Pylaie, L. Hyperborea (Gunner.) Foslie Y L. Saccharina (l.) Lamour. Bot. Complut., 18, 291-304 (1993)
Literature	Pérez-Ruzafa, M. & Gallardo, T. Mapas De Distribución De Algas Marinas De La Península Ibérica E Islas Baleares. X. Variedades de Fucus spiralis L. y de F. vesiculosus L. (Fucales, Fucophyceae). Bot. Complut., 21: 121-136 (1997)
Literature	Pérez-Ruzafa, I., Izquierdo, J. L., Araújo, R., Sousa-Pinto, I., Pereira, L. & Bárbara, I. Distribution Maps Of Marine Algae From The Iberian Peninsula And The Balearic Islands. XVII. Laminaria Rodriguezii Bornet And Aditions To The Distribution Maps Of L. Hyperborea (Gunner.) Foslie, L. Ochroleuca Bach. Pyl. And L. Saccharina (l.) Lamour. Bot. Complut., 27, 155–164 (2003)
Literature	Riadi, H., Kazzaz, M. & Ater, M. Contribution A La Connaissance Des Algues Marines Benthiques Du Detroit De Gibraltar Et De La Mediterranee Occidentale Marocaine: I. Chlorophyceae Et Phaeophyceae. Acta Bot. Malacit., 25, 5-20 (2000)
Literature	Dizerbo, A. H. Notes Sur La Flore Marine De La Cote Atlantique De L´ Espagne. Collect. Bot., 5, 269-278 (1956)
Literature	Ardré, F. Contribution A L´étude Des Algues Marines Du PortugaI: I. La Flore. Portug. Acta Biol., Série B, 10, 137-555 (1970)
Literature	Dezerbo, A. La Flore Algologique De Vila Nova De Milfontes (Baixo-Alentejo, Portugal). Portug. Acta Biol., Série B, 4, 324-330 (1954)
Literature	Fischer-Piette, E. Sur L´écologie Intercotidale Ouest-Ibérique. C. R. Acad. Sc. Paris, 246, 1301-1303 (1958)
Literature	Cabezudo, B., Poyales, F. C., Montes, J. G., Caldera, J. M. N. & Tierra, A. E. S. Especies Vegetales Amenazadas Y Endémicas De La Provincia De Málaga. Jábega, 44, 66-76 (1983)
Literature	Conde, F. & Sedane, J. A. Aspectos De La Vegetación, Zonación Macrofitobentónica En Las Costas Malagueñas. Anales Jard. Bol. Madrid 39:471 (1982)
Literature	Bullen, L. Atlantic Seaweeds Of The Malagan Coasts (Western Mediterranean). Abstr Proc. Lot. Seaweed, 5 (1953)
Literature	Conde, F. & Seoane-Camba, J. Corologia De Las Especies De Algas En Relacion A Ciertos Factores Ecologicos En El Litoral Malagueño. Collect. Bot., 13, 783-802 (1982)
Literature	Seoane-Camba, J. Las Laminarias De España Y Su Distribution. Publnes Téc. Junta Estud. Pesca, 5, 425–36 (1966)
Literature	Giaccone, G. Struttura, Ecologia E Corologia Dei Popolamenti A Laminarie Dell Stretto Di Messina E Del Mare Di Alboran. Mem. Biol. Mar. Ocean. Ns., 2, 37–49 (1972)
Literature	Chueca, E. F. Vegetacion De La Isla De Alboran. In: La isla de Alborán, ed. Publ. Univ. Granada: 17pp, Granada (1971)
Literature	Varo, J., Ramirez, J. & Renteria, J. Estudio De La Vegetacion Bentonica Del Litoral Granadino. Acta Bot. Malacit., 5, 78-98 (1979)
Literature	Feldmann, J. La Zonation Des Algues Sur La Côte Atlantique Du Maroc. Soc. Sci. Nat. Phys. Maroc, 35, 9-17 (1955)
Literature	Berday, N. Contribution Á L´ Étude Écologique Du Phytobenthos De La Zone Littorale De La Région D´el Jadida. Phd Thesis, University Mohammed V, Rabat (1989)
Literature	Birje, J., Verlaque, M. & Poydenot, F. Macrophytobentos Des Platiers Rocheux Intertidaux Et Semi-exposés De La Région De Safi-Essaouira (Maroc Occidental). Oceanol. Acta, 19, 561-574 (1995)
Literature	Bornet, E. Les Algues De P.K.A. Schousboe: Récoltées Au Maroc, Dans La Méditerranée De 1815 A 1829. Mem. Soc. Nat. Et Mathém. Cherbourgh, 28, 165-376 (1892)
Literature	Hamel, G. Phéophycées Des Côtes Françaises. Paris, 429 (1939)
Literature	Gayral, P. Résultat D´une Prospection Algologique A File De Mogador. C. R. Acad. Sci. VI., 245, 358-360 (1957)
Literature	Coleman, A. Algues de la Cote Atlantique Marocaine. La Nature du Maroc, II. Mme. P. Gayral. In: The Quarterly Review of Biology, 34, 1: 74 (1959)	10.1086/402591
Literature	Riadi, H. Etude Des Algues Benthiques Productrices D´Hydrocolloides (Laminaria Ochroleuca Et Gelidium Sesquipedale). Possibilité De Commercialisation De L´acide Alginique. Phd Thesis, University Mohammed V, Rabat (1989)
Literature	Poyales, F. & Gonzalez-Garcia, J. Estudio Biogeográfico De Las Fucales, Laminariales Atlánticas En El Litoral Mediterráneo De Marruecos. Acta Bot. Malacit., 17, 39-44 (1993)
Literature	González-Garcáa J., Poyales F. Catalogo Del Macrofitobenthos Del Mediterráneo De Marruecos. Acta Bot. Malacit., 19: 5-27 (1994)
Literature	Werner, R.G. Contribution A L´étude De La Flore Cryptogamique Au Maroc. Bull. Soc. Nat Et Phy. Du Maroc, 19-68 (1955)
Literature	Dangeard, P. Les Algues Marines De La Côte Occidentale Du Maroc. Le Botaniste 34, 89-189 (1949)
Literature	Gattefossé, J. & Werner, R. G. Catalogus Algarum Marocanorum Adhuc Cognitorum. Bull. Soc. Sci. Nat. Maroc, 15: 72-107 (1935)
Literature	Conde, F. & Seoane- Camba, J. A. Nuevas Aportaciones A La Algología Del Litoral Andaluz. Instituto De Estudios Almerienses, 83-96 (1982)
Literature	Seoane- Camba, J. A. Estudio Sobre Las Algas Bentónicas De La Costa Sur De La Península Ibérica (Litoral De Cádiz). Invest. Pesq., 29: 3-216 (1965)
Literature	Seoane- Camba, J. A. Nota Sobre La Distribucion De Algas En El Litoral De Cádiz. Iv Reunión Product. Pesq. Inst. Invest. Pesq., 59-60 (1960)
Literature	Clemente y Rubio, S. R. Ensayo Sobre Las Variedades De La Vid Común Que Vegetan En Andalucía. Madrid: Imprenta De Villalpando, 15 (1807)
Literature	Stafleu, F. A. Species Algarum Rite Cognitae, Cum Synonymis, Differentiis Specificis Et Descriptionibus Succintis. Taxon, 19: 4, 630-632 (2006)	10.2307/1218959
Literature	Richard, J. & Neuville, H. Sur L´Historie Naturelle De L´ile D´Alboran. Mem. Soc. Zool. De Fance, 10: 81-88 (1897)
Literature	Cousteau J. Y. & Dugan J. The Living Sea. Hamish Hamilton, London (1963)
Literature	Heaton, L., Millerand, F. & Proulx, S. «Tela Botanica»: Une Fertilisation Croisée Des Amateurs Et Des Experts. Hermès, 57, 61- 68 (2013)	10.4267/2042/38639
Literature	Blanco Castro, E. Plantas De Las Islas Chafarinas Y Descripción De Su Paisaje Vegetal. Actes Del Simposi Internacional De Botánica Pius Font I Quer, 2: 333-343 (1988)
Literature	Prieto, P. Sobre La Vegetación Bentánica Del Mar De Alborán. Cuad. Ci. Biol., 2: 31-36 (1973)
Literature	Willkomm, M. & Lange, J. Prodromus Florae Hispanicae, Vol 1. Stuttgartiae, (1861)
Literature	Serra- Laliga, L. Estudio Crítico De La Flora Vascular De La Provincia De Alicante: Aspectos Nomenclaturales, Biogeográficos Y De Conservación. Ruizia, 19: 1-1414 (2007)
Literature	Moreno, D. & Guirado, J. Nuevos Datos Sobre La Floración, Fructificación Y Germinación De Fanerágamas Marinas En Andalucía. Acta Bot. Malacit., 31: 51-72 (2006)
Literature	Esteve-Chueca, F. & Esteve-Raventós, F. Catálogo De Especies Y Comunidades Vegetales De Isla Grosa (Murcia, Espana). Lazaroa, 9: 333-338 (1986)
Literature	Moreno, D. & Guirado, J. Nuevos Datos Sobre La Floración, Fructificación Y Germinación De Fanerágamas Marinas En Andalucía. Acta Bot. Malacit., 31: 51-72 (2006)
Literature	Soto, M. J. Distribución De Epífitos Algales En Las Hojas De Una Pradera De Posidonia Oceanica (l.) Delile En El Sureste De La Península Ibérica. Bot. Complut. 17: 55-64 (1992)
Literature	Sánchez- Gomes, P., Guerra, J., Carrión, M. A., Coy, E., Fernández, S., Hernández, A., Jimánez, J. F., López, J.A. & Vera, J. B. Nueva Flora De Murcia. Plantas Vasculares. Universidad de Murca (2011)
Literature	Prieto, P. Sobre La Vegetación Bentánica Del Mar De Alborán. Cuad. Ci. Biol., 2: 31-36 (1973)
Literature	Aboal, M., Alcaraz, J. F., Barreña, J. & Egidos, A. I. El Componente Vegetal En Los Humedales De La Región De Murcia: Catalogación, Evaluación De La Rareza Y Propuestas De Medidas Para Su Conservación. Novograf (2003)
Literature	Boissier, E. Voyage Botanique Dans Le Midi De L´espagne Pendant L´année 1837. Vol. II. Paris: Gide Et Cie (1839)
Literature	Esteve-Chueca, F. & Esteve-Raventós, F. Catálogo De Especies Y Comunidades Vegetales De Isla Grosa (Murcia, España). Lazaroa, 9, 333-338 (1986)
Literature	Gandoger, M. Catalogue Des Plantes Récoltées En Espagne Et En Portugal Pendant Mes Voyages De 1894 Á 1912, París (1917)
Literature	Dangeard, P. Sur Les Zones D Algues Marines Du Maroc Occidental. R. Ac. Se., 204: 795 (1937)
Literature	Dangeard, P. Les Algues Marines De La Cote Occidental Du Maroc. Le Botaniste, 34: 89-189 (1949)
Literature	Esmiole, J.P. Recherche Sur La Végétation Marine D´une Zone Littorale Au Sud De Rabat. Trav. I. Sc. Sér. Bot., 25 (1962)
Literature	Gil- Rodríguez, M.C. & Socorro- Hernández, J.S. Notas Ficológicas Acerca De La Costa Atlántica-marroquí. Vieraea, 16, 193-198 (1986)
Literature	Kallaz, M. Contribution A L´ Étude De La Flore Algale De La Région Ouest De La Méditerranée. Phd Thesis, University Mohammed V, Rabat. 246 (1989)
Literature	Ouahi, M. Etude Quantitative Et Qualitative Des Algues Du Littoral De Mohammédia. D.E.S. Fac. Des Sciences Rabat. (1987)
Literature	Tahi, M. Etude Qualitative Et Quantitative Du Macrophytobenthos Dun Secteur (Salé-Bouknadel) Du Littoral Atlantique Marocain. Mém. De Fin D´étude, Option Halieutque I.n.a. V: Hassan Ii Rabat. (1983)
Literature	Cavassillas, B. Etude Morphologique, Écologique Et Floristique Du Bassin D´el Harhoura. Mém. Soc. Sc. Nat Et Phy. Du Maroc. Bot., 3: 1-140 (1963)
Literature	Werner, R. G. Observation Sur La Répartition Des Algues Et En Particulier Les Laminaires Au Maroc. Bull. Soc. Sc. Nat. Maroc., 28: 56-58 (1948)
Literature	Conde Poyales, F. Contribución Al Conocimiento De La Flora Algal Bentónica Del Mar De Alborán. Islas Chafarinas. Acta Bat. Malacit., 9: 41- 46 (1984)
Literature	Sauvageau, C. A Propos De Quelques Fucus Du Bassin D'Arcachon. Bull. Sta. Biol., 20, 19-137 (1923)
Literature	Izquierdo, J.L., Conde Poyales, F. & Flores-Moya, A. Adiciones A La Distribución Geográfica Del Género Phyllariopsis. Henry Et South (laminariales, Phaephyta). Acta Bot. Malacit., 20, 281-282 (1995)
Literature	Prolongo, P. Plantas De Málaga Y Su Término, En Martínez, V. Topografía Médica De La Ciudad De Málaga, 73-127 (1852)
Literature	Colmeiro, M. Enumeración De Las Criptógamas De España Y Portugal. Madrid Imp. Y Librería De Eusebio Aguado, 8 (1867)
Literature	Bellon, L. Contribución al estudio de la flora algológica del Mediterráneo Español. Bol. Pescas, 56-58: 81-119 (1921)
Literature	Conde Poyales, F. Sobre La Colección De Algas Del Herbario De La Sociedad Malagueña De Ciencias (S. XIX). Acta Bot. Malacit., 17: 29-55 (1992)
Literature	Soto, J. & Conde, F. Contribución Al Conocimiento De Las Algas Marinas Del Sureste De España. Anal. De Biol., 2, 181-189 (1984)
Literature	Peres, J. M. Campagne de la Calypso en mer d'Alboran et dans la baie Ibero-Marocaine (1958). Contribution a l'etude des peuplements benthiques du Golfe Ibero-Marocain. Ann. Inst. Ocean., 41: 3-30 (1962)
Literature	Natij, L., Khalil, K., Loudiki, M. & Elkalay, K. A First Attempt At Seagrass Repartitioning In The Moroccan Coasts. Int. J. Innov. Sc. Res. Issn, 10: 2, 401-408 (2014)
Literature	Cunha, A. H., Assis, J. & Serrão, E. Estimation Of Available Seagrass Meadow Area In Portugal For Transplanting Purposes. J. Coast. Res., 56: 2, 1100-1104 (2009)
Literature	Cunha, A., Assis, J. & Serrão, E. Reprint Of Seagrasses In Portugal: A Most Endangered Marine Habitat. Aquat. Bot., 115: 3-13 (2014)	10.1016/j.aquabot.2014.02.007
Literature	Chernova, E. & Chernova, E. The Biogeochemical Background And Trace Metal Accumulation By Brown Algae Of The Genus Fucus In Coastal Waters Of The Sea Of Japan, The Sea Of Okhotsk, And The White Sea. Russ. J. Mar. Biol., 42: 1, 87-96 (2016)	10.1134/s1063074016010053
Literature	Gerasimenko, N., Busarova, N. & Martyyas, E. Composition Of Lipids From Fucus Evanescens (seas Of Okhotsk And Japan) And Biological Activity Of Lipids And Photosynthetic Pigments. Chem. Nat. Compd., 48: 5, 742-747 (2012)	10.1007/s10600-012-0372-4
Literature	Kusakin, O. Intertidal Communities Of Severnyi Bay (Northen Sakhalin Island). Russ. J. Mar. Biol., 28, 203-205 (2002)
Literature	Labay, V., Kurilova, N. & Shpilko, T. Seasonal Variability Of Macrozoobenthos In A Lagoon Having A Periodic Connection With The Sea (ptich’e Lake, Southern Sakhalin). Biol. Bull. Acad. Sci. USSR, 43: 9, 988-1002 (2017)	10.1134/s1062359016090144
Literature	Yamada, I. Benthic Marine Algal Vegetation Along The Coasts Of Hokkaido, With Special Reference To The Vertical Distribution. J. Fac. Sci., Hokkaido University, Series 5: 12, 11-98 (1980)
Literature	Ivanova, M. Species Composition, Distribution And Quantitative Parameters Of Intertidal Macrobenthos Communities And Their Modifications In The Area Of Ust-Palana (Shelikhov Bay, Okhotsk Sea). Izv. Tinro, 143, 270-304 (2005)
Literature	Tittley, I. & Tittley, I. Seaweeds: Their Environment, Biogeography And Ecophysiology, By Klaus Lüning, Wiley Interscience, 1991. Xiii + 527 Pp. Aquat. Conserv.: Mar. Freshw. Ecosyst., 1: 2, 189-189 (2007)	10.1002/aqc.3270010208
Literature	Smith, J., Ellis, K., Polyak, L., Ivanov, G., Forman, S. & Moran, S. Transport Into The Arctic Ocean From Underwater Nuclear Tests In Chernaya Bay, Novaya Zemlya. Cont. Shelf Res., 20: 3, 255-279 (2002)	10.1016/s0278-4343(99)00066-7
Literature	Gagaev, S. Bottom Biocenoses In Kolyuchin Bay Of The Chukchi Sea. J. Oceanogr., 38, 102-104 (2000)
Literature	Krumhansl, K., Okamoto, D., Rassweiler, A., Novak, M., Bolton, J., Cavanaugh, K., Connell, S., Johnson, C., Konar, B., Ling, S., Micheli, F., Norderhaug, K., Pérez-matus, A., Sousa-pinto, I., Reed, D., Salomon, A., Shears, N., Wernberg, T., Anderson, R., Barrett, N., Buschmann, A., Carr, M., Caselle, J., Derrien-courtel, S., Edgar, G., Edwards, M., Estes, J., Goodwin, C., Kenner, M., Kushner, D.,…	10.1073/pnas.1606102113
Literature	Shaffer, J. Seasonal Variation In Understory Kelp Bed Habitats Of The Strait Of Juan De Fuca. J Coast Res 16: 768-775 (2000)
Literature	Gerard, V. Some Aspects Of Material Dynamics And Energy Flow In A Kelp Forest In Monterey Bay, California. University Of California (1976)
Literature	Harrold, C. & Reed, D. Food Availability, Sea Urchin Grazing, And Kelp Forest Community Structure. Ecol., 66: 4, 1160-1169 (2006)	10.2307/1939168
Literature	Dayton, P., Tegner, M., Edwards, P. & Riser, K. Temporal And Spatial Scales Of Kelp Demography: The Role Of Oceanographic Climate. Ecol. Monogr., 69: 2, 219 (2006)	10.2307/2657238
Literature	Dayton, P., Tegner, M., Parnell, P. & Edwards, P. Temporal And Spatial Patterns Of Disturbance And Recovery In A Kelp Forest Community. Ecol. Monogr., 62: 3, 421-445 (2006)	10.2307/2937118
Literature	Lambert, W., Levin, P. & Berman, J. Changes In The Structure Of A New England (usa) Kelp Bed The Effects Of An Introduced Species?. Mar. Ecol. Prog. Ser., 88: 303-307 (2007)	10.3354/meps088303
Literature	Smith B. Recovery Following Experimental Harvesting Of Laminaria Longicruris And L. Digitata In Southwestern Nova Scotia. Helgo Meer, 39:83-101 (2011)
Literature	Gagnon, P., Johnson, L. & Himmelman, J. Kelp Patch Dynamics In The Face Of Intense Herbivory: Stability Of Agarum Clathratum (phaeophyta) Stands And Associated Flora On Urchin Barrens1. J. Phycol., 41: 3, 498-505 (2005)	10.1111/j.1529-8817.2005.00078.x
Literature	Davoult, D., Engel, C., Arzel, P., Knoch, D. & Laurans, M. Environmental Factors And Commercial Harvesting: Exploring Possible Links Between The Decline Of The Kelp Laminaria Digitata In Brittany, France. Cah. Mar. Biol., 52:429-435 (2011)
Literature	Leinaas, H. & Christie, H. Effects Of Removing Sea Urchins (strongylocentrotus Droebachiensis): Stability Of The Barren State And Succession Of Kelp Forest Recovery In The East Atlantic. Oecol., 105: 4, 524-536 (2004)	10.1007f00330016
Literature	Pulfrich, A., Parkins, C. & Branch, G. The Effects Of Shore-based Diamond-diving On Intertidal And Subtidal Biological Communities And Rock Lobsters In Southern Namibia. Aquat. Conserv.: Mar. Freshw. Ecosyst.,13: 3, 233-255 (2003)	10.1002/aqc.542
Literature	Anderson, R., Rothman, M., Share, A. & Drummond, H. Harvesting Of The Kelp Ecklonia Maxima In South Africa Affects Its Three Obligate, Red Algal Epiphytes. J. Appl. Phycol., 18: 3-5, 343-349 (2006)	10.1007/s10811-006-9037-7
Literature	De Bettignies, T., Wernberg, T., Lavery, P., Vanderklift, M. & Mohring, M. Contrasting Mechanisms Of Dislodgement And Erosion Contribute To Production Of Kelp Detritus. Limnol. Oceanogr., 58: 5, 1680-1688 (2013)	10.4319/lo.2013.58.5.1680
Literature	Kirkman, H. & Kirkman, H. Growth, Density And Biomass Of Ecklonia Radiata At Different Depths And Growth Under Artifical Shading Off Perth, Western Australia. Mar. Freshwater Res., 40: 2, 169 (2005)	10.1071/mf9890169
Literature	Ettinger-epstein, P. & Kingsford, M. Effects Of The El Nio Southern Oscillation Onturbo Torquatus(gastropoda) And Their Kelp Habitat. Austral. Ecol., 33: 5, 594-606 (2008)	10.1111/j.1442-9993.2007.01824.x
Literature	Andrew, N. & Andrew, N. Changes In Subtidal Habitat Following Mass Mortality Of Sea Urchins In Botany Bay, New South Wales. Austral. Ecol., 16: 3, 353-362 (2006)	10.1111/j.1442-9993.1991.tb01063.x
Literature	Andrew, N. & Jones, G. Patch Formation By Herbivorous Fish In A Temperate Australian Kelp Forest. Oecol., 85: 1, 57-68 (2004)	10.1007f00317343
Literature	Westmeijer, G., Everaert, G., Pirlet, H., De Clerck, O., & Vandegehuchte, M.B. (2019) Mechanistic niche modelling to identify favorable growth sites of temperate macroalgae. Algal Research, 41, 101529.	https://doi.org/10.1016/j.algal.2019.101529
Literature	Gregr, E.J., Palacios, D.M., Thompson, A. & Chan, K.M.A. Why less complexity produces better forecasts: an independent data evaluation of kelp habitat models. Ecogr. 42, 428-443. (2019)	https://doi.org/10.1111/ecog.03470
Literature	Wilson, K.L., Skinner, M.A., & Lotze, H.K. Projected 21st-century distribution of canopy-forming seaweeds in the Northwest Atlantic with climate change. Diversity and Distributions. 25, 582–602. (2019)	https://doi.org/10.1111/ddi.12897
Literature	Smith, T.M., York, P.H., Broitman, B.R., Thiel, M., Hays, G.C., van Sebille, E., Putman, N.F., Macreadie, P.I. & Sherman, C.D.H. Rare long-distance dispersal of a marine angiosperm across the Pacific Ocean. Glo. Ecol. Biog. 27, 487-496. (2018)	https://doi.org/10.1111/geb.12713
Literature	Jahnke, M., Jonsson, P.R., Moksnes, P., Loo, L., Nilsson, J.M. & Olsen, J.L. Seascape genetics and biophysical connectivity modelling support conservation of the seagrass Zostera marina in the Skagerrak-Kattegat region of the eastern North Sea. Evol. App. 11, 645-661. (2018)	https://doi.org/10.1111/eva.12589
Literature	Buonomo, R., Chefaoui, R.M., Lacida, R.B., Engelen, A.H., Serrão, E.A., & Airoldi, L. Predicted extinction of unique genetic diversity in marine forests of Cystoseira spp. Mar. Env. Res. 138, 119–128. (2018)	https://10.1016/j.marenvres.2018.04.013
Literature	Chefaoui, R.M., Duarte, C.M., & Serrão, E.A. Palaeoclimatic conditions in the Mediterranean explain genetic diversity of Posidonia oceanica seagrass meadows. Sci. Rep. 7, 1–8. (2017)	https://10.1038/s41598-017-03006-2
Literature	Alberto, F., Massa, S., Manent, P., Diaz-Almela, E., Arnaud-Haond, S., Duarte, C.M., & Serrão, E.A. Genetic differentiation and secondary contact zone in the seagrass Cymodocea nodosa across the Mediterranean-Atlantic transition region. Jour. Biog. 35, 1279–1294. (2008)	https://doi.org/10.1111/j.1365-2699.2007.01876.x
Literature	Kotta, J., Vanhatalo, J., Jänes, H., Orav-Kotta, H., Rugiu, L., Jormalainen, V., Bobsien, I., Viitasalo, M., Virtanen, E., Sandman, A.N., Isaeus, M., Leidenberger, S., Jonsson, P.R., & Johannesson, K. Integrating experimental and distribution data to predict future species patterns. Sci. Rep. 9, 1821. (2019)	https://10.1038/s41598-018-38416-3
Literature	Krumhansl, A., Okamoto, D.K., Rassweiler, A., Novak, M., Bolton, J., Cavanaugh, K., Connell, S., Johnson, C., Konar, B., Ling, S.D., Micheli, F., Norderhaug, K.M., Pérez-matus, A., Sousa-pinto, I., Reed, D.C., Salomon, A.K., Shears, N.T., Wernberg, T., Anderson, R.J., Barrett, N.S., Buschmann, A.H., Carr, M.H., Caselle, J.E., Derrien-courtel, S., Edgar, G.J., Edwards, M., Estes, J.A., Goodwin, C.…	https://doi.org/10.1073/pnas.1606102113
External Biodiversity Information Facility	Sirenko, B.I., Clarke, C., Hopcroft, R.R., Huettmann, F., Bluhm, B.A., Gradinger, R. (eds) (2019). The Arctic Register of Marine Species (ARMS) compiled by the Arctic Ocean Diversity (ArcOD). Accessed at http://www.marinespecies.org/arms on 2019-10-21
Herbarium	Universidade Federal de Santa Catarina (2019) Digital herbarium of the Universidade Federal de Santa Catarina. Accessed at http://www.lafic.ufsc.br on 2019-10-21
Herbarium	University of Algarve (2019) Digital herbarium of the University of Algarve. Accessed at https://www.ccmar.ualg.pt on 2019-10-21
Herbarium	University of British Columbia (2019) Herbarium University of British Columbia Herbarium - Beaty Biodiversity Museum UBC Herbarium. Accessed at https://db.botany.ubc.ca/ on 2019-10-21
External Biodiversity Information Facility	Guiry, M. D. & Guiry, G. M. (2019). AlgaeBase. World-wide electronic publication, National University of Ireland, Galway. Accessed at https://www.algaebase.org on 2019-10-21
Herbarium	MNHN - Museum national d'Histoire naturelle (2019). The cryptogamy collection (PC) at the Herbarium of the Muséum national d'Histoire Naturelle (MNHN - Paris). Accessed at https://science.mnhn.fr/institution/mnhn/item/searchscience/ on 2019-10-21
Herbarium	Natural History Museum (2019) Digital Herbarium of the San Diego Natural History Museum. Accessed at http://www.sdplantatlas.org/algaselector.aspx on 2019-10-21
External Biodiversity Information Facility	Washington Dept of Natural Resources / Aquatic Resources Div. / Nearshore Habitat Program (2019) Washington State ShoreZone Inventory. Accessed at https://data-wadnr.opendata.arcgis.com on 2019-10-21
External Biodiversity Information Facility	British Columbia Marine Conservation Analysis Project Team. 2019. Marine Atlas of Pacific Canada: A Product of the British Columbia Marine Conservation Analysis. Accessed at http://www.bcmca.ca on 2019-10-21
External Biodiversity Information Facility	Instituto del Mar del Perú (2019) Anuario científico tecnológico IMARPE Accessed at http://biblioimarpe.imarpe.gob.pe/ on 2019-10-21
External Biodiversity Information Facility	LCC Network Data Steward (2019). ShoreZone mapping in SE Alaska Penninsula. Accessed at https://westernalaskalcc.org/ on 2019-10-21
External Biodiversity Information Facility	California Department of Fish and Wildlife Marine Resources Region (2013) Kelp Canopy: Southern California, 2012. California Department of Fish and Wildlife. Marine Resources Region. Accessed at http://purl.stanford.edu/xk635rd3987 on 2019-10-21
External Biodiversity Information Facility	Sargeant Bay Society (2019) Intertidal and Upper Subtidal Marine Life at Sargeant Bay. Accessed at http://www.sargbay.ca on 2019-10-21
Herbarium	Ramirez J., Tulig M., Watson K., Thiers B. (2019) The New York Botanical Garden Herbarium (NY). Version 1.14. The New York Botanical Garden. Accessed at http://sweetgum.nybg.org/science/ on 2019-10-21
External Biodiversity Information Facility	Institute of Oceanology, Chinese Academy of Sciences IOCAS Institute of Oceanology, Chinese Academy of Sciences (2019) Digital herbarium of the Institute of Oceanology. Accessed at http://english.qdio.cas.cn/Home2016/ on 2019-10-21
External Biodiversity Information Facility	Bosch, S. (2019). MarineSPEED: Marine SPEcies with Environment Dataset MarineSPEED. Flanders Marine Institute. Accessed at http://rshiny.lifewatch.be/marinespeed/ on 2019-10-21
Herbarium	Pontificia Universidad Catolica de Chile (2019) Digital Herbarium of the Evolutionary Biology and Ecology of Algae Research Group. Accessed at http://biologia.uc.cl/es/departamentos/departamento-ecologia on 2019-10-21
Herbarium	University of Coimbra (2019) Phycological Digital Collection COI. Accessed at https://www.uc.pt/herbario_digital on 2019-10-21
Herbarium	University of Porto (2019) Museu de Botânica e Herbário. Accessed at https://mhnc.up.pt on 2019-10-21
Herbarium	University of Aveiro (2019) Digital Herbarium of the University of Aveiro. Accessed at http://www.biorede.pt/page.asp?id=1020 on 2019-10-21
Herbarium	University of Lisbon (2019) Digital Herbarium LISU, Museu Nacional de História Natural e da Ciência. Accessed at https://www.museus.ulisboa.pt/pt-pt/colecao-vasculares on 2019-10-21
External Biodiversity Information Facility	Ratnasingham S., And Hebert P. D. (2007) bold: The Barcode of Life Data System (http://www.barcodinglife.org). Molecular Ecology Notes, 7: 355-364
Herbarium	University of California (2019) University and Jepson Digital Herbaria. Accessed at http://ucjeps.berkeley.edu on 2019-10-21
Herbarium	Macroalgal Herbarium Consortium Portal MHCP (2019) Macroalgal Herbarium Portal. Accessed at https://macroalgae.org/portal/ on 2019-10-21
External Biodiversity Information Facility	European Marine Observation and Data Network (2019) EMODnet Biology. Accessed at http://www.emodnet-biology.eu/ on 2019-10-21
External Biodiversity Information Facility	ONE Data Observation Network for Earth Foundation (2019) Observation Network for Earth Data. Accessed at https://www.dataone.org on 2019-10-21
Herbarium	University of Montréal (2019) Herbarium Canadensys, Université de Montréal Biodiversity Centre. Accessed at http://data.canadensys.net/ on 2019-10-21
Herbarium	University of Coimbra (2019) Herbarium Portuguese Seaweeds Website MACOI. Accessed at http://macoi.ci.uc.pt on 2019-10-21
External Biodiversity Information Facility	Atlas of Living Australia (2019) Accessed at http://www.ala.org.au on 2019-10-21
External Biodiversity Information Facility	NBN Atlas (2019) Accessed at https://www.nbnatlas.org on 2019-10-21
External Biodiversity Information Facility	OBIS (2019) Ocean Biogeographic Information System. Intergovernmental Oceanographic Commission of UNESCO. Available from: www.iobis.org Accessed [2019/10/10].
External Biodiversity Information Facility	GBIF.org (2019), GBIF Home Page. Available from: https://www.gbif.org Accessed [2019/10/10].
External Biodiversity Information Facility	iNaturalist (2019). Available from https://www.inaturalist.org Accessed [2019/10/10].
