# Supplementary material for: A fine-tuned global distribution dataset of marine forests
Source: Sci Data. 2020 Apr 14;7:119. doi: 10.1038/s41597-020-0459-x (PMC7156423; doi:10.1038/s41597-020-0459-x)
Supplement: Supplementary file 2 — Suppl. Table 2. List of taxonomic coverage [file 41597_2020_459_MOESM2_ESM.xlsx]

## Sheet: Sheet1
A fine-tuned global distribution dataset of marine forests
J. Assis, E. Fragkopoulou, D. Frade, J. Neiva, A. Oliveira, D. Abecasis, S. Faugeron, E.A. Serrão
Suppl. Table 2. List of taxonomic coverage
aphiaID	parentAphiaID	acceptedAphiaID	name	scientificNameAuthorship	acceptedName	kingdom	phylum	class	order	family	genus	taxonRank	taxonomicStatus
145716	144194	145716	Alaria esculenta	(Linnaeus) Greville, 1830	Alaria esculenta	Chromista	Ochrophyta	Phaeophyceae	Laminariales	Alariaceae	Alaria	Species	accepted
145541	144128	145541	Ascophyllum nodosum	(Linnaeus) Le Jolis, 1863	Ascophyllum nodosum	Chromista	Ochrophyta	Phaeophyceae	Fucales	Fucaceae	Ascophyllum	Species	accepted
145503	144125	145503	Bifurcaria bifurcata	R.Ross, 1958	Bifurcaria bifurcata	Chromista	Ochrophyta	Phaeophyceae	Fucales	Sargassaceae	Bifurcaria	Species	accepted
145793	144231	145793	Cymodocea nodosa	(Ucria) Ascherson, 1870	Cymodocea nodosa	Plantae	Tracheophyta	Magnoliopsida	Alismatales	Cymodoceaceae	Cymodocea	Species	accepted
145505	144126	145505	Cystoseira algeriensis	Feldmann, 1945	Cystoseira algeriensis	Chromista	Ochrophyta	Phaeophyceae	Fucales	Sargassaceae	Cystoseira	Species	accepted
145507	144126	145507	Cystoseira baccata	(S.G.Gmelin) P.C.Silva, 1952	Cystoseira baccata	Chromista	Ochrophyta	Phaeophyceae	Fucales	Sargassaceae	Cystoseira	Species	accepted
145511	144126	145511	Cystoseira compressa	(Esper) Gerloff & Nizamuddin, 1975	Cystoseira compressa	Chromista	Ochrophyta	Phaeophyceae	Fucales	Sargassaceae	Cystoseira	Species	accepted
145518	144126	145518	Cystoseira foeniculacea	(Linnaeus) Greville, 1830	Cystoseira foeniculacea	Chromista	Ochrophyta	Phaeophyceae	Fucales	Sargassaceae	Cystoseira	Species	accepted
145536	144126	145536	Cystoseira tamariscifolia	(Hudson) Papenfuss, 1950	Cystoseira tamariscifolia	Chromista	Ochrophyta	Phaeophyceae	Fucales	Sargassaceae	Cystoseira	Species	accepted
145537	144126	145537	Cystoseira usneoides	(Linnaeus) M.Roberts, 1968	Cystoseira usneoides	Chromista	Ochrophyta	Phaeophyceae	Fucales	Sargassaceae	Cystoseira	Species	accepted
214343	144195	214343	Ecklonia maxima	(Osbeck) Papenfuss, 1940	Ecklonia maxima	Chromista	Ochrophyta	Phaeophyceae	Laminariales	Lessoniaceae	Ecklonia	Species	accepted
214344	144195	214344	Ecklonia radiata	(C.Agardh) J.Agardh, 1848	Ecklonia radiata	Chromista	Ochrophyta	Phaeophyceae	Laminariales	Lessoniaceae	Ecklonia	Species	accepted
145542	144129	145542	Fucus ceranoides	Linnaeus, 1753	Fucus ceranoides	Chromista	Ochrophyta	Phaeophyceae	Fucales	Fucaceae	Fucus	Species	accepted
145544	144129	145544	Fucus distichus	Linnaeus, 1767	Fucus distichus	Chromista	Ochrophyta	Phaeophyceae	Fucales	Fucaceae	Fucus	Species	accepted
145546	144129	145546	Fucus serratus	Linnaeus, 1753	Fucus serratus	Chromista	Ochrophyta	Phaeophyceae	Fucales	Fucaceae	Fucus	Species	accepted
145547	144129	145547	Fucus spiralis	Linnaeus, 1753	Fucus spiralis	Chromista	Ochrophyta	Phaeophyceae	Fucales	Fucaceae	Fucus	Species	accepted
145548	144129	145548	Fucus vesiculosus	Linnaeus, 1753	Fucus vesiculosus	Chromista	Ochrophyta	Phaeophyceae	Fucales	Fucaceae	Fucus	Species	accepted
145549	144129	145549	Fucus virsoides	J.Agardh, 1868	Fucus virsoides	Chromista	Ochrophyta	Phaeophyceae	Fucales	Fucaceae	Fucus	Species	accepted
374117	369746	1313566	Hesperophycus californicus	P.C.Silva, 1990	Pelvetiopsis californica	Chromista	Ochrophyta	Phaeophyceae	Fucales	Fucaceae	Hesperophycus	Species	unaccepted
373196	144199	373196	Laminaria abyssalis	A.B.Joly & E.C.Oliveira, 1967	Laminaria abyssalis	Chromista	Ochrophyta	Phaeophyceae	Laminariales	Laminariaceae	Laminaria	Species	accepted
373197	144199	373197	Laminaria brasiliensis	A.B.Joly & E.C.Oliveira, 1967	Laminaria brasiliensis	Chromista	Ochrophyta	Phaeophyceae	Laminariales	Laminariaceae	Laminaria	Species	accepted
145724	144199	145724	Laminaria digitata	(Hudson) J.V.Lamouroux, 1813	Laminaria digitata	Chromista	Ochrophyta	Phaeophyceae	Laminariales	Laminariaceae	Laminaria	Species	accepted
145725	144199	145725	Laminaria hyperborea	(Gunnerus) Foslie, 1884	Laminaria hyperborea	Chromista	Ochrophyta	Phaeophyceae	Laminariales	Laminariaceae	Laminaria	Species	accepted
145728	144199	145728	Laminaria ochroleuca	Bachelot de la Pylaie, 1824	Laminaria ochroleuca	Chromista	Ochrophyta	Phaeophyceae	Laminariales	Laminariaceae	Laminaria	Species	accepted
214346	144199	214346	Laminaria pallida	Greville, 1848	Laminaria pallida	Chromista	Ochrophyta	Phaeophyceae	Laminariales	Laminariaceae	Laminaria	Species	accepted
145729	144199	145729	Laminaria rodriguezii	Bornet, 1888	Laminaria rodriguezii	Chromista	Ochrophyta	Phaeophyceae	Laminariales	Laminariaceae	Laminaria	Species	accepted
145731	144199	145731	Laminaria solidungula	J.Agardh, 1868	Laminaria solidungula	Chromista	Ochrophyta	Phaeophyceae	Laminariales	Laminariaceae	Laminaria	Species	accepted
666977	369836	666977	Lessonia berteroana	Montagne, 1842	Lessonia berteroana	Chromista	Ochrophyta	Phaeophyceae	Laminariales	Lessoniaceae	Lessonia	Species	accepted
499773	369836	499773	Lessonia flavicans	Bory de Saint-Vincent, 1825	Lessonia flavicans	Chromista	Ochrophyta	Phaeophyceae	Laminariales	Lessoniaceae	Lessonia	Species	accepted
373654	369836	373654	Lessonia nigrescens	Bory de Saint-Vincent, 1826	Lessonia nigrescens	Chromista	Ochrophyta	Phaeophyceae	Laminariales	Lessoniaceae	Lessonia	Species	accepted
837696	369836	837696	Lessonia spicata	(Suhr) Santelices, 2012	Lessonia spicata	Chromista	Ochrophyta	Phaeophyceae	Laminariales	Lessoniaceae	Lessonia	Species	accepted
373655	369836	373655	Lessonia trabeculata	Villouta & Santelices, 1986	Lessonia trabeculata	Chromista	Ochrophyta	Phaeophyceae	Laminariales	Lessoniaceae	Lessonia	Species	accepted
232231	206527	232231	Macrocystis pyrifera	(Linnaeus) C.Agardh, 1820	Macrocystis pyrifera	Chromista	Ochrophyta	Phaeophyceae	Laminariales	Laminariaceae	Macrocystis	Species	accepted
145550	144130	145550	Pelvetia canaliculata	(Linnaeus) Decaisne & Thuret, 1845	Pelvetia canaliculata	Chromista	Ochrophyta	Phaeophyceae	Fucales	Fucaceae	Pelvetia	Species	accepted
372701	370005	372701	Pelvetiopsis arborescens	N.L.Gardner, 1940	Pelvetiopsis arborescens	Chromista	Ochrophyta	Phaeophyceae	Fucales	Fucaceae	Pelvetiopsis	Species	accepted
372511	370005	372511	Pelvetiopsis limitata	(Setchell) N.L.Gardner, 1910	Pelvetiopsis limitata	Chromista	Ochrophyta	Phaeophyceae	Fucales	Fucaceae	Pelvetiopsis	Species	accepted
145732	144200	145732	Phyllariopsis brevipes	(C.Agardh) E.C.Henry & G.R.South, 1987	Phyllariopsis brevipes	Chromista	Ochrophyta	Phaeophyceae	Tilopteridales	Phyllariaceae	Phyllariopsis	Species	accepted
145733	144200	145733	Phyllariopsis purpurascens	(C.Agardh) E.C.Henry & G.R.South, 1987	Phyllariopsis purpurascens	Chromista	Ochrophyta	Phaeophyceae	Tilopteridales	Phyllariaceae	Phyllariopsis	Species	accepted
145794	144232	145794	Posidonia oceanica	(Linnaeus) Delile, 1813	Posidonia oceanica	Plantae	Tracheophyta	Magnoliopsida	Alismatales	Posidoniaceae	Posidonia	Species	accepted
234483	234482	234483	Saccharina latissima	(Linnaeus) C.E.Lane, C.Mayes, Druehl & G.W.Saunders, 2006	Saccharina latissima	Chromista	Ochrophyta	Phaeophyceae	Laminariales	Laminariaceae	Saccharina	Species	accepted
145734	144201	145734	Saccorhiza dermatodea	(Bachelot de la Pylaie) J.Agardh, 1868	Saccorhiza dermatodea	Chromista	Ochrophyta	Phaeophyceae	Tilopteridales	Phyllariaceae	Saccorhiza	Species	accepted
145735	144201	145735	Saccorhiza polyschides	(Lightfoot) Batters, 1902	Saccorhiza polyschides	Chromista	Ochrophyta	Phaeophyceae	Tilopteridales	Phyllariaceae	Saccorhiza	Species	accepted
494791	144132	494791	Sargassum muticum	(Yendo) Fensholt, 1955	Sargassum muticum	Chromista	Ochrophyta	Phaeophyceae	Fucales	Sargassaceae	Sargassum	Species	accepted
494874	144132	494874	Sargassum thunbergii	(Mertens ex Roth) Kuntze, 1880	Sargassum thunbergii	Chromista	Ochrophyta	Phaeophyceae	Fucales	Sargassaceae	Sargassum	Species	accepted
374120	370216	374120	Silvetia compressa	(J.Agardh) E.Serrão, T.O.Cho, S.M.Boo & Brawley, 1999	Silvetia compressa	Chromista	Ochrophyta	Phaeophyceae	Fucales	Fucaceae	Silvetia	Species	accepted
145721	144196	145721	Undaria pinnatifida	(Harvey) Suringar, 1873	Undaria pinnatifida	Chromista	Ochrophyta	Phaeophyceae	Laminariales	Alariaceae	Undaria	Species	accepted
495082	144233	495082	Zostera noltei	Hornemann, 1832	Zostera noltei	Plantae	Tracheophyta	Magnoliopsida	Alismatales	Zosteraceae	Zostera	Species	accepted
495077	144233	145795	Zostera marina	Linnaeus, 1753	Zostera subg. Zostera marina	Plantae	Tracheophyta	Magnoliopsida	Alismatales	Zosteraceae	Zostera	Species	alternate representation
145506	144126	145506	Cystoseira amentacea	(C.Agardh) Bory de Saint-Vincent, 1832	Cystoseira amentacea	Chromista	Ochrophyta	Phaeophyceae	Fucales	Sargassaceae	Cystoseira	Species	accepted
374707	370041	374707	Phyllospadix scouleri	W.J.Hooker, 1838	Phyllospadix scouleri	Plantae	Tracheophyta	Magnoliopsida	Alismatales	Cymodoceaceae	Phyllospadix	Species	accepted
374718	369336	374718	Amphibolis antarctica	(Labillardière) Sonder & Ascherson ex Ascherson, 1868	Amphibolis antarctica	Plantae	Tracheophyta	Magnoliopsida	Alismatales	Cymodoceaceae	Amphibolis	Species	accepted
220228	205656	220228	Thalassodendron ciliatum	(Forsskål) Hartog, 1970	Thalassodendron ciliatum	Plantae	Tracheophyta	Magnoliopsida	Alismatales	Cymodoceaceae	Thalassodendron	Species	accepted
374712	144232	374712	Posidonia australis	J.D.Hooker, 1858	Posidonia australis	Plantae	Tracheophyta	Magnoliopsida	Alismatales	Posidoniaceae	Posidonia	Species	accepted
373978	369546	373978	Cymathaere triplicata	(Postels & Ruprecht) J.Agardh, 1868	Cymathaere triplicata	Chromista	Ochrophyta	Phaeophyceae	Laminariales	Laminariaceae	Cymathaere	Species	accepted
372506	144199	372506	Laminaria ephemera	Setchell, 1901	Laminaria ephemera	Chromista	Ochrophyta	Phaeophyceae	Laminariales	Laminariaceae	Laminaria	Species	accepted
240748	144199	240748	Laminaria setchellii	P.C.Silva, 1957	Laminaria setchellii	Chromista	Ochrophyta	Phaeophyceae	Laminariales	Laminariaceae	Laminaria	Species	accepted
240752	240751	240752	Nereocystis luetkeana	(K.Mertens) Postels & Ruprecht, 1840	Nereocystis luetkeana	Chromista	Ochrophyta	Phaeophyceae	Laminariales	Laminariaceae	Nereocystis	Species	accepted
377082	234482	234483	Saccharina groenlandica	(Rosenvinge) C.E.Lane, C.Mayes, Druehl & G.W.Saunders, 2006	Saccharina latissima	Chromista	Ochrophyta	Phaeophyceae	Laminariales	Laminariaceae	Saccharina	Species	unaccepted
145551	144131	145551	Himanthalia elongata	(Linnaeus) S.F.Gray, 1821	Himanthalia elongata	Chromista	Ochrophyta	Phaeophyceae	Fucales	Himanthaliaceae	Himanthalia	Species	accepted
145556	144132	145556	Sargassum flavifolium	Kützing, 1849	Sargassum flavifolium	Chromista	Ochrophyta	Phaeophyceae	Fucales	Sargassaceae	Sargassum	Species	accepted
145540	144127	145540	Halidrys siliquosa	(Linnaeus) Lyngbye, 1819	Halidrys siliquosa	Chromista	Ochrophyta	Phaeophyceae	Fucales	Sargassaceae	Halidrys	Species	accepted
145722	144197	145722	Chorda filum	(Linnaeus) Stackhouse, 1797	Chorda filum	Chromista	Ochrophyta	Phaeophyceae	Laminariales	Chordaceae	Chorda	Species	accepted
145520	144126	145520	Cystoseira humilis	Schousboe ex Kützing, 1860	Cystoseira humilis	Chromista	Ochrophyta	Phaeophyceae	Fucales	Sargassaceae	Cystoseira	Species	accepted
145526	144126	145526	Cystoseira nodicaulis	(Withering) M.Roberts, 1967	Cystoseira nodicaulis	Chromista	Ochrophyta	Phaeophyceae	Fucales	Sargassaceae	Cystoseira	Species	accepted
145730	144199	234483	Laminaria saccharina	(Linnaeus) J.V.Lamouroux, 1813	Saccharina latissima	Chromista	Ochrophyta	Phaeophyceae	Laminariales	Laminariaceae	Laminaria	Species	unaccepted
371990	369611	371990	Eisenia arborea	J.E. Areschoug, 1876	Eisenia arborea	Chromista	Ochrophyta	Phaeophyceae	Laminariales	Lessoniaceae	Eisenia	Species	accepted
372698	144199	372698	Laminaria farlowii	Setchell, 1893	Laminaria farlowii	Chromista	Ochrophyta	Phaeophyceae	Laminariales	Laminariaceae	Laminaria	Species	accepted
376877	234482	376877	Saccharina longicruris	(Bachelot de la Pylaie) Kuntze, 1891	Saccharina longicruris	Chromista	Ochrophyta	Phaeophyceae	Laminariales	Laminariaceae	Saccharina	Species	accepted
373370	369600	373370	Durvillaea antarctica	(Chamisso) Hariot, 1892	Durvillaea antarctica	Chromista	Ochrophyta	Phaeophyceae	Fucales	Durvillaeaceae	Durvillaea	Species	accepted
157207	157205	157207	Agarum clathratum	Dumortier, 1822	Agarum clathratum	Chromista	Ochrophyta	Phaeophyceae	Laminariales	Agaraceae	Agarum	Species	accepted
157209	144199	376877	Laminaria longicruris	Bachelot de la Pylaie, 1824	Saccharina longicruris	Chromista	Ochrophyta	Phaeophyceae	Laminariales	Laminariaceae	Laminaria	Species	unaccepted
496106	144199	847544	Laminaria religiosa	Miyabe, 1902	Saccharina japonica var. religiosa	Chromista	Ochrophyta	Phaeophyceae	Laminariales	Laminariaceae	Laminaria	Species	unaccepted
371991	369611	371991	Eisenia bicyclis	(Kjellman) Setchell, 1905	Eisenia bicyclis	Chromista	Ochrophyta	Phaeophyceae	Laminariales	Lessoniaceae	Eisenia	Species	accepted
622672	144199	622672	Laminaria inclinatorhiza	J.E.Petrov & V.B.Vozzhinskaya, 1970	Laminaria inclinatorhiza	Chromista	Ochrophyta	Phaeophyceae	Laminariales	Laminariaceae	Laminaria	Species	accepted
622649	144199	622649	Laminaria appressirhiza	J.E.Petrov & V.B.Vozzhinskaya, 1970	Laminaria appressirhiza	Chromista	Ochrophyta	Phaeophyceae	Laminariales	Laminariaceae	Laminaria	Species	accepted
494927	144132	494927	Sargassum johnsonii	V.J.Chapman, 1961	Sargassum johnsonii	Chromista	Ochrophyta	Phaeophyceae	Fucales	Sargassaceae	Sargassum	Species	accepted
371791	144194	371791	Alaria marginata	Postels & Ruprecht, 1840	Alaria marginata	Chromista	Ochrophyta	Phaeophyceae	Laminariales	Alariaceae	Alaria	Species	accepted
371985	369527	371985	Costaria costata	(C.Agardh) De A.Saunders, 1895	Costaria costata	Chromista	Ochrophyta	Phaeophyceae	Laminariales	Costariaceae	Costaria	Species	accepted
372502	369610	372502	Egregia menziesii	(Turner) Areschoug, 1876	Egregia menziesii	Chromista	Ochrophyta	Phaeophyceae	Laminariales	Lessoniaceae	Egregia	Species	accepted
372517	370064	372517	Pleurophycus gardneri	Setchell & Saunders ex Tilden, 1900	Pleurophycus gardneri	Chromista	Ochrophyta	Phaeophyceae	Laminariales	Alariaceae	Pleurophycus	Species	accepted
374836	369836	374836	Lessonia corrugata	Lucas, 1931	Lessonia corrugata	Chromista	Ochrophyta	Phaeophyceae	Laminariales	Lessoniaceae	Lessonia	Species	accepted
374804	370279	374804	Thalassiophyllum clathrus	(S.G.Gmelin) Postels & Ruprecht, 1840	Thalassiophyllum clathrus	Chromista	Ochrophyta	Phaeophyceae	Laminariales	Agaraceae	Thalassiophyllum	Species	accepted
494968	144199	494968	Laminaria longipes	Bory de Saint-Vincent, 1826	Laminaria longipes	Chromista	Ochrophyta	Phaeophyceae	Laminariales	Laminariaceae	Laminaria	Species	accepted
371993	144199	371993	Laminaria yezoensis	Miyabe, 1902	Laminaria yezoensis	Chromista	Ochrophyta	Phaeophyceae	Laminariales	Laminariaceae	Laminaria	Species	accepted
526937	234482	234483	Saccharina subsimplex	(Setchell & N.L.Gardner) Widdowson, S.C.Lindstrom & P.W.Gabrielson, 2006	Saccharina latissima	Chromista	Ochrophyta	Phaeophyceae	Laminariales	Laminariaceae	Saccharina	Species	unaccepted
547463	547462	547463	Eualaria fistulosa	(Postels & Ruprecht) M.J.Wynne, 2009	Eualaria fistulosa	Chromista	Ochrophyta	Phaeophyceae	Laminariales	Alariaceae	Eualaria	Species	accepted
499677	157205	499677	Agarum turneri	Postels & Ruprecht, 1840	Agarum turneri	Chromista	Ochrophyta	Phaeophyceae	Laminariales	Agaraceae	Agarum	Species	accepted
495975	157205	157207	Agarum cribrosum	Bory de Saint-Vincent, 1826	Agarum clathratum	Chromista	Ochrophyta	Phaeophyceae	Laminariales	Agaraceae	Agarum	Species	unaccepted
669498	369762	593702	Heterozostera nigricaulis	J.Kuo, 2005	Zostera nigricaulis	Plantae	Tracheophyta	Magnoliopsida	Alismatales	Zosteraceae	Heterozostera	Species	unaccepted
499087	144199	234483	Laminaria groenlandica	Rosenvinge, 1893	Saccharina latissima	Chromista	Ochrophyta	Phaeophyceae	Laminariales	Laminariaceae	Laminaria	Species	unaccepted
240750	240749	240750	Pterygophora californica	Ruprecht, 1852	Pterygophora californica	Chromista	Ochrophyta	Phaeophyceae	Laminariales	Alariaceae	Pterygophora	Species	accepted
372509	206527	232231	Macrocystis integrifolia	Bory de Saint-Vincent, 1826	Macrocystis pyrifera	Chromista	Ochrophyta	Phaeophyceae	Laminariales	Laminariaceae	Macrocystis	Species	unaccepted
548340	144199	667215	Laminaria bongardiana	Postels & Ruprecht, 1840	Hedophyllum bongardianum	Chromista	Ochrophyta	Phaeophyceae	Laminariales	Laminariaceae	Laminaria	Species	unaccepted
214347	206527	232231	Macrocystis angustifolia	Bory de Saint-Vincent, 1826	Macrocystis pyrifera	Chromista	Ochrophyta	Phaeophyceae	Laminariales	Laminariaceae	Macrocystis	Species	unaccepted
371979	144194	547463	Alaria fistulosa	Postels & Ruprecht, 1840	Eualaria fistulosa	Chromista	Ochrophyta	Phaeophyceae	Laminariales	Alariaceae	Alaria	Species	unaccepted
372508	369837	372508	Lessoniopsis littoralis	(Farlow & Setchell ex Tilden) Reinke, 1903	Lessoniopsis littoralis	Chromista	Ochrophyta	Phaeophyceae	Laminariales	Alariaceae	Lessoniopsis	Species	accepted
372515	369575	372515	Dictyoneurum californicum	Ruprecht, 1852	Dictyoneurum californicum	Chromista	Ochrophyta	Phaeophyceae	Laminariales	Costariaceae	Dictyoneurum	Species	accepted
372699	157205	1313053	Agarum fimbriatum	Harvey, 1862	Neoagarum fimbriatum	Chromista	Ochrophyta	Phaeophyceae	Laminariales	Agaraceae	Agarum	Species	unaccepted
145504	144126	145504	Cystoseira abies-marina	(S.G.Gmelin) C.Agardh, 1820	Cystoseira abies-marina	Chromista	Ochrophyta	Phaeophyceae	Fucales	Sargassaceae	Cystoseira	Species	accepted
145552	144132	145552	Sargassum acinarium	(Linnaeus) Setchell, 1933	Sargassum acinarium	Chromista	Ochrophyta	Phaeophyceae	Fucales	Sargassaceae	Sargassum	Species	accepted
239179	144126	145536	Cystoseira ericoides	(Linnaeus) C.Agardh, 1820	Cystoseira tamariscifolia	Chromista	Ochrophyta	Phaeophyceae	Fucales	Sargassaceae	Cystoseira	Species	unaccepted
239180	144126	145507	Cystoseira fibrosa	(Hudson) C.Agardh, 1820	Cystoseira baccata	Chromista	Ochrophyta	Phaeophyceae	Fucales	Sargassaceae	Cystoseira	Species	unaccepted
145512	144126	145518	Cystoseira concatenata	(Linnaeus) C.Agardh, 1820	Cystoseira foeniculacea	Chromista	Ochrophyta	Phaeophyceae	Fucales	Sargassaceae	Cystoseira	Species	unaccepted
495997	144126	145508	Cystoseira hoppii	C.Agardh, 1820	Cystoseira barbata	Chromista	Ochrophyta	Phaeophyceae	Fucales	Sargassaceae	Cystoseira	Species	unaccepted
163293	144201	145735	Saccorhiza bulbosa	J.Agardh, 1848	Saccorhiza polyschides	Chromista	Ochrophyta	Phaeophyceae	Tilopteridales	Phyllariaceae	Saccorhiza	Species	unaccepted
292670	144126	249680	Cystoseira spicata	Ercegovic, 1952	Cystoseira amentacea var. stricta	Chromista	Ochrophyta	Phaeophyceae	Fucales	Sargassaceae	Cystoseira	Species	unaccepted
503349	144126	145537	Cystoseira granulata	C.Agardh, 1820	Cystoseira usneoides	Chromista	Ochrophyta	Phaeophyceae	Fucales	Sargassaceae	Cystoseira	Species	unaccepted
496831	144126	295873	Cystoseira myriophylloides	Sauvageau, 1912	Cystoseira humilis var. myriophylloides	Chromista	Ochrophyta	Phaeophyceae	Fucales	Sargassaceae	Cystoseira	Species	unaccepted
145524	144126	145524	Cystoseira mediterranea	Sauvageau, 1912	Cystoseira mediterranea	Chromista	Ochrophyta	Phaeophyceae	Fucales	Sargassaceae	Cystoseira	Species	accepted
495080	144233	495080	Zostera japonica	Ascherson & Graebner, 1907	Zostera japonica	Plantae	Tracheophyta	Magnoliopsida	Alismatales	Zosteraceae	Zostera	Species	accepted
145918	144282	145918	Haplospora globosa	Kjellman, 1872	Haplospora globosa	Chromista	Ochrophyta	Phaeophyceae	Tilopteridales	Tilopteridaceae	Haplospora	Species	accepted
145919	144283	145919	Tilopteris mertensii	(Turner) Kützing, 1849	Tilopteris mertensii	Chromista	Ochrophyta	Phaeophyceae	Tilopteridales	Tilopteridaceae	Tilopteris	Species	accepted
145723	144198	145723	Halosiphon tomentosus	(Lyngbye) Jaasund, 1957	Halosiphon tomentosus	Chromista	Ochrophyta	Phaeophyceae	Tilopteridales	Halosiphonaceae	Halosiphon	Species	accepted
381642	249682	145732	Phyllaria reniformis	(J.V.Lamouroux) Rostafinsky, 1892	Phyllariopsis brevipes	Chromista	Ochrophyta	Phaeophyceae	Tilopteridales	Phyllariaceae	Phyllaria	Species	unaccepted
497303	249682	145734	Phyllaria dermatodea	(Bachelot de la Pylaie) Gobi, 1878	Saccorhiza dermatodea	Chromista	Ochrophyta	Phaeophyceae	Tilopteridales	Phyllariaceae	Phyllaria	Species	unaccepted
499111	369718	145735	Haligenia bulbosa	Decaisne, 1842	Saccorhiza polyschides	Chromista	Ochrophyta	Phaeophyceae	Tilopteridales	Phyllariaceae	Haligenia	Species	unaccepted
374709	370041	374709	Phyllospadix torreyi	S.Watson, 1879	Phyllospadix torreyi	Plantae	Tracheophyta	Magnoliopsida	Alismatales	Cymodoceaceae	Phyllospadix	Species	accepted
374716	206309	374716	Syringodium isoetifolium	(Ascherson) Dandy, 1939	Syringodium isoetifolium	Plantae	Tracheophyta	Magnoliopsida	Alismatales	Cymodoceaceae	Syringodium	Species	accepted
208924	205141	208924	Halodule uninervis	(Forsskål) Ascherson, 1882	Halodule uninervis	Plantae	Tracheophyta	Magnoliopsida	Alismatales	Cymodoceaceae	Halodule	Species	accepted
208921	144231	208921	Cymodocea rotundata	Ascherson & Schweinfurth, 1870	Cymodocea rotundata	Plantae	Tracheophyta	Magnoliopsida	Alismatales	Cymodoceaceae	Cymodocea	Species	accepted
208919	144231	208919	Cymodocea serrulata	(R.Brown) Ascherson & Magnus	Cymodocea serrulata	Plantae	Tracheophyta	Magnoliopsida	Alismatales	Cymodoceaceae	Cymodocea	Species	accepted
374705	370041	374705	Phyllospadix iwatensis	Makino, 1931	Phyllospadix iwatensis	Plantae	Tracheophyta	Magnoliopsida	Alismatales	Cymodoceaceae	Phyllospadix	Species	accepted
374708	370041	374708	Phyllospadix serrulatus	Ruprecht ex Ascherson, 1868	Phyllospadix serrulatus	Plantae	Tracheophyta	Magnoliopsida	Alismatales	Cymodoceaceae	Phyllospadix	Species	accepted
374715	206309	374715	Syringodium filiforme	Kützing, 1860	Syringodium filiforme	Plantae	Tracheophyta	Magnoliopsida	Alismatales	Cymodoceaceae	Syringodium	Species	accepted
146819	144197	145723	Chorda tomentosa	Lyngbye, 1819	Halosiphon tomentosus	Chromista	Ochrophyta	Phaeophyceae	Laminariales	Chordaceae	Chorda	Species	unaccepted
499225	144194	371791	Alaria tenuifolia	Setchell, 1903	Alaria marginata	Chromista	Ochrophyta	Phaeophyceae	Laminariales	Alariaceae	Alaria	Species	unaccepted
526691	144194	371791	Alaria valida	Kjellman & Setchell, 1903	Alaria marginata	Chromista	Ochrophyta	Phaeophyceae	Laminariales	Alariaceae	Alaria	Species	unaccepted
496237	369734	496237	Hedophyllum sessile	(C.Agardh) Setchell, 1901	Hedophyllum sessile	Chromista	Ochrophyta	Phaeophyceae	Laminariales	Laminariaceae	Hedophyllum	Species	accepted
498473	369734	498473	Hedophyllum subsessile	(Areschoug) Setchell, 1901	Hedophyllum subsessile	Chromista	Ochrophyta	Phaeophyceae	Laminariales	Laminariaceae	Hedophyllum	Species	accepted
145727	144199	1313320	Laminaria nigripes	J.Agardh, 1868	Saccharina nigripes	Chromista	Ochrophyta	Phaeophyceae	Laminariales	Laminariaceae	Laminaria	Species	unaccepted
372518	370093	372518	Postelsia palmaeformis	Ruprecht, 1852	Postelsia palmaeformis	Chromista	Ochrophyta	Phaeophyceae	Laminariales	Laminariaceae	Postelsia	Species	accepted
372507	144199	372507	Laminaria sinclairii	(Harvey ex J.D.Hooker & Harvey) Farlow, Anderson & Eaton, 1878	Laminaria sinclairii	Chromista	Ochrophyta	Phaeophyceae	Laminariales	Laminariaceae	Laminaria	Species	accepted
501540	369610	372502	Egregia laevigata	Setchell, 1896	Egregia menziesii	Chromista	Ochrophyta	Phaeophyceae	Laminariales	Lessoniaceae	Egregia	Species	unaccepted
500966	144194	145716	Alaria musaefolia	(Bachelot de la Pylaie) J.Agardh, 1872	Alaria esculenta	Chromista	Ochrophyta	Phaeophyceae	Laminariales	Alariaceae	Alaria	Species	unaccepted
376640	369611	376640	Eisenia cokeri	M.Howe, 1914	Eisenia cokeri	Chromista	Ochrophyta	Phaeophyceae	Laminariales	Lessoniaceae	Eisenia	Species	accepted
503417	144194	503417	Alaria cordata	Tilden, 1898	Alaria cordata	Chromista	Ochrophyta	Phaeophyceae	Laminariales	Alariaceae	Alaria	Species	accepted
374924	144199	374924	Laminaria bullata	Kjellman, 1889	Laminaria bullata	Chromista	Ochrophyta	Phaeophyceae	Laminariales	Laminariaceae	Laminaria	Species	accepted
497644	369836	372508	Lessonia littoralis	Farlow & Setchell ex Tilden, 1900	Lessoniopsis littoralis	Chromista	Ochrophyta	Phaeophyceae	Laminariales	Lessoniaceae	Lessonia	Species	unaccepted
502113	144199	372507	Laminaria andersonii	Eaton ex Hervey, 1881	Laminaria sinclairii	Chromista	Ochrophyta	Phaeophyceae	Laminariales	Laminariaceae	Laminaria	Species	unaccepted
495022	369332	495022	Akkesiphycus lubricus	Yamada & Tanaka, 1944	Akkesiphycus lubricus	Chromista	Ochrophyta	Phaeophyceae	Laminariales	Akkesiphycaceae	Akkesiphycus	Species	accepted
371978	144194	371978	Alaria crassifolia	Kjellman, 1885	Alaria crassifolia	Chromista	Ochrophyta	Phaeophyceae	Laminariales	Alariaceae	Alaria	Species	accepted
373974	144194	373974	Alaria crispa	Kjellman, 1889	Alaria crispa	Chromista	Ochrophyta	Phaeophyceae	Laminariales	Alariaceae	Alaria	Species	accepted
371792	144194	371791	Alaria nana	H.F.Schrader, 1903	Alaria marginata	Chromista	Ochrophyta	Phaeophyceae	Laminariales	Alariaceae	Alaria	Species	unaccepted
373975	144194	373975	Alaria praelonga	Kjellman, 1889	Alaria praelonga	Chromista	Ochrophyta	Phaeophyceae	Laminariales	Alariaceae	Alaria	Species	accepted
371981	144194	371791	Alaria taeniata	Kjellman, 1889	Alaria marginata	Chromista	Ochrophyta	Phaeophyceae	Laminariales	Alariaceae	Alaria	Species	unaccepted
145719	144195	145719	Ecklonia biruncinata	(Bory) Papenfuss, 1944	Ecklonia biruncinata	Chromista	Ochrophyta	Phaeophyceae	Laminariales	Lessoniaceae	Ecklonia	Species	accepted
371986	144195	371986	Ecklonia cava	Kjellman, 1885	Ecklonia cava	Chromista	Ochrophyta	Phaeophyceae	Laminariales	Lessoniaceae	Ecklonia	Species	accepted
371987	144195	371987	Ecklonia kurome	Okamura, 1927	Ecklonia kurome	Chromista	Ochrophyta	Phaeophyceae	Laminariales	Lessoniaceae	Ecklonia	Species	accepted
371989	369607	499683	Eckloniopsis radicosa	(Kjellman) Okamura, 1927	Ecklonia radicosa	Chromista	Ochrophyta	Phaeophyceae	Laminariales	Lessoniaceae	Eckloniopsis	Species	unaccepted
375496	369611	375496	Eisenia desmarestioides	Setchell & N.L.Gardner, 1930	Eisenia desmarestioides	Chromista	Ochrophyta	Phaeophyceae	Laminariales	Lessoniaceae	Eisenia	Species	accepted
375495	369611	375495	Eisenia masonii	Setchell & N.L.Gardner, 1930	Eisenia masonii	Chromista	Ochrophyta	Phaeophyceae	Laminariales	Lessoniaceae	Eisenia	Species	accepted
146304	144199	234483	Laminaria agardhii	Kjellman, 1877	Saccharina latissima	Chromista	Ochrophyta	Phaeophyceae	Laminariales	Laminariaceae	Laminaria	Species	unaccepted
373982	144199	707777	Laminaria complanata	(Setchell & N.L.Gardner) Muenscher, 1917	Saccharina complanata	Chromista	Ochrophyta	Phaeophyceae	Laminariales	Laminariaceae	Laminaria	Species	unaccepted
659913	144199	659913	Laminaria cuneifolia	Kützing, 1843	Laminaria cuneifolia	Chromista	Ochrophyta	Phaeophyceae	Laminariales	Laminariaceae	Laminaria	Species	accepted
498474	144199	1356698	Laminaria dentigera	Kjellman, 1889	Hedophyllum dentigerum	Chromista	Ochrophyta	Phaeophyceae	Laminariales	Laminariaceae	Laminaria	Species	unaccepted
496104	144199	377086	Laminaria longissima	Miyabe, 1902	Saccharina longissima	Chromista	Ochrophyta	Phaeophyceae	Laminariales	Laminariaceae	Laminaria	Species	unaccepted
373467	369836	373467	Lessonia variegata	J.Agardh, 1878	Lessonia variegata	Chromista	Ochrophyta	Phaeophyceae	Laminariales	Lessoniaceae	Lessonia	Species	accepted
526723	144196	526723	Undaria peterseniana	(Kjellmann) Okamura, 1915	Undaria peterseniana	Chromista	Ochrophyta	Phaeophyceae	Laminariales	Alariaceae	Undaria	Species	accepted
373321	144195	373321	Ecklonia brevipes	J.Agardh, 1877	Ecklonia brevipes	Chromista	Ochrophyta	Phaeophyceae	Laminariales	Lessoniaceae	Ecklonia	Species	accepted
503395	144195	503395	Ecklonia richardiana	J.Agardh, 1848	Ecklonia richardiana	Chromista	Ochrophyta	Phaeophyceae	Laminariales	Lessoniaceae	Ecklonia	Species	accepted
145718	144194	494942	Alaria pylaii	(Bory de Saint-Vincent) Greville, 1830	Alaria pylaiei	Chromista	Ochrophyta	Phaeophyceae	Laminariales	Alariaceae	Alaria	Species	unaccepted
497300	144199	234483	Laminaria faeroensis	(Børgesen) Børgesen, 1902	Saccharina latissima	Chromista	Ochrophyta	Phaeophyceae	Laminariales	Laminariaceae	Laminaria	Species	unaccepted
372700	370002	372700	Pelagophycus porra	(Léman) Setchell, 1908	Pelagophycus porra	Chromista	Ochrophyta	Phaeophyceae	Laminariales	Laminariaceae	Pelagophycus	Species	accepted
371977	144194	371977	Alaria angusta	Kjellman, 1889	Alaria angusta	Chromista	Ochrophyta	Phaeophyceae	Laminariales	Alariaceae	Alaria	Species	accepted
145717	144194	145716	Alaria grandifolia	J.Agardh, 1872	Alaria esculenta	Chromista	Ochrophyta	Phaeophyceae	Laminariales	Alariaceae	Alaria	Species	unaccepted
501022	144194	145716	Alaria dolichorhachis	Kjellman, 1883	Alaria esculenta	Chromista	Ochrophyta	Phaeophyceae	Laminariales	Alariaceae	Alaria	Species	unaccepted
620370	144194	620370	Alaria fragilis	De A.Saunders, 1901	Alaria fragilis	Chromista	Ochrophyta	Phaeophyceae	Laminariales	Alariaceae	Alaria	Species	accepted
667672	144194	371791	Alaria lanceolata	Kjellman, 1883	Alaria marginata	Chromista	Ochrophyta	Phaeophyceae	Laminariales	Alariaceae	Alaria	Species	unaccepted
499680	369527	371985	Costaria turneri	Greville, 1830	Costaria costata	Chromista	Ochrophyta	Phaeophyceae	Laminariales	Costariaceae	Costaria	Species	unaccepted
503878	369575	503878	Dictyoneurum reticulatum	(De A.Saunders) P.C.Silva, 2008	Dictyoneurum reticulatum	Chromista	Ochrophyta	Phaeophyceae	Laminariales	Costariaceae	Dictyoneurum	Species	accepted
499790	144195	214343	Ecklonia buccinalis	(Linnaeus) Hornemann, 1828	Ecklonia maxima	Chromista	Ochrophyta	Phaeophyceae	Laminariales	Lessoniaceae	Ecklonia	Species	unaccepted
371988	144195	371988	Ecklonia stolonifera	Okamura, 1913	Ecklonia stolonifera	Chromista	Ochrophyta	Phaeophyceae	Laminariales	Lessoniaceae	Ecklonia	Species	accepted
375494	369611	375494	Eisenia galapagensis	W.R.Taylor, 1945	Eisenia galapagensis	Chromista	Ochrophyta	Phaeophyceae	Laminariales	Lessoniaceae	Eisenia	Species	accepted
377242	234482	667215	Saccharina bongardiana	(Postels & Ruprecht) Selivanova, Zhigadlova & G.I.Hansen, 2007	Hedophyllum bongardianum	Chromista	Ochrophyta	Phaeophyceae	Laminariales	Laminariaceae	Saccharina	Species	unaccepted
500195	144199	145724	Laminaria flexicaulis	Le Jolis, 1855	Laminaria digitata	Chromista	Ochrophyta	Phaeophyceae	Laminariales	Laminariaceae	Laminaria	Species	unaccepted
668806	144199	377243	Laminaria gurjanovae	A.D.Zinova, 1964	Saccharina gurjanovae	Chromista	Ochrophyta	Phaeophyceae	Laminariales	Laminariaceae	Laminaria	Species	unaccepted
496322	144199	145724	Laminaria intermedia	Foslie, 1884	Laminaria digitata	Chromista	Ochrophyta	Phaeophyceae	Laminariales	Laminariaceae	Laminaria	Species	unaccepted
376566	144199	376566	Laminaria ruprechtii	(Areschoug) Setchell, 1893	Laminaria ruprechtii	Chromista	Ochrophyta	Phaeophyceae	Laminariales	Laminariaceae	Laminaria	Species	accepted
496323	144199	145724	Laminaria stenophylla	(Harvey) J.Agardh, 1868	Laminaria digitata	Chromista	Ochrophyta	Phaeophyceae	Laminariales	Laminariaceae	Laminaria	Species	unaccepted
376077	144199	376077	Laminaria platymeris	Bachelot de la Pylaie, 1830	Laminaria platymeris	Chromista	Ochrophyta	Phaeophyceae	Laminariales	Laminariaceae	Laminaria	Species	accepted
377078	234482	377078	Saccharina angustata	(Kjellman) C.E.Lane, C.Mayes, Druehl & G.W.Saunders, 2006	Saccharina angustata	Chromista	Ochrophyta	Phaeophyceae	Laminariales	Laminariaceae	Saccharina	Species	accepted
377081	234482	1356698	Saccharina dentigera	(Kjellman) C.E.Lane, C.Mayes, Druehl & G.W.Saunders, 2005	Hedophyllum dentigerum	Chromista	Ochrophyta	Phaeophyceae	Laminariales	Laminariaceae	Saccharina	Species	unaccepted
377086	234482	377086	Saccharina longissima	(Miyabe) C.E.Lane, C.Mayes, Druehl & G.W.Saunders, 2006	Saccharina longissima	Chromista	Ochrophyta	Phaeophyceae	Laminariales	Laminariaceae	Saccharina	Species	accepted
377121	234482	847542	Saccharina longipedalis	(Okamura) C.E.Lane, C.Maves, Druehl & G.W.Saunders, 2006	Saccharina japonica var. diabolica	Chromista	Ochrophyta	Phaeophyceae	Laminariales	Laminariaceae	Saccharina	Species	unaccepted
377084	234482	377084	Saccharina japonica	(Areschoug) C.E.Lane, C.Mayes, Druehl & G.W.Saunders, 2006	Saccharina japonica	Chromista	Ochrophyta	Phaeophyceae	Laminariales	Laminariaceae	Saccharina	Species	accepted
377083	234482	377083	Saccharina gyrata	(Kjellman) C.E.Lane, C.Mayes, Druehl & G.W.Saunders, 2006	Saccharina gyrata	Chromista	Ochrophyta	Phaeophyceae	Laminariales	Laminariaceae	Saccharina	Species	accepted
377088	234482	847544	Saccharina religiosa	(Miyabe) C.E.Lane, C.Mayes, Druehl & G.W.Saunders, 2006	Saccharina japonica var. religiosa	Chromista	Ochrophyta	Phaeophyceae	Laminariales	Laminariaceae	Saccharina	Species	unaccepted
376879	234482	496237	Saccharina sessilis	(C.Agardh) Kuntze, 1891	Hedophyllum sessile	Chromista	Ochrophyta	Phaeophyceae	Laminariales	Laminariaceae	Saccharina	Species	unaccepted
641463	370261	641463	Streptophyllopsis kuroshioensis	(Segawa) Kajimura, 1981	Streptophyllopsis kuroshioensis	Chromista	Ochrophyta	Phaeophyceae	Laminariales	Laminariaceae	Streptophyllopsis	Species	accepted
371982	144196	371982	Undaria undarioides	(Yendo) Okamura, 1915	Undaria undarioides	Chromista	Ochrophyta	Phaeophyceae	Laminariales	Alariaceae	Undaria	Species	accepted
371995	370108	371995	Pseudochorda nagaii	(Tokida) Inagaki, 1958	Pseudochorda nagaii	Chromista	Ochrophyta	Phaeophyceae	Laminariales	Pseudochordaceae	Pseudochorda	Species	accepted
499104	144199	234483	Laminaria phyllitis	(Stackhouse) C.Agardh, 1817	Saccharina latissima	Chromista	Ochrophyta	Phaeophyceae	Laminariales	Laminariaceae	Laminaria	Species	unaccepted
499110	144199	145735	Laminaria bulbosa	J.V.Lamouroux, 1813	Saccorhiza polyschides	Chromista	Ochrophyta	Phaeophyceae	Laminariales	Laminariaceae	Laminaria	Species	unaccepted
239205	144195	145719	Ecklonia exasperata	(Turner) J.Agardh, 1848	Ecklonia biruncinata	Chromista	Ochrophyta	Phaeophyceae	Laminariales	Lessoniaceae	Ecklonia	Species	unaccepted
500974	144199	234483	Laminaria maxima	(Gunnerus) Kjellman, 1877	Saccharina latissima	Chromista	Ochrophyta	Phaeophyceae	Laminariales	Laminariaceae	Laminaria	Species	unaccepted
499086	144199	145734	Laminaria dermatodea	Bachelot de la Pylaie, 1824	Saccorhiza dermatodea	Chromista	Ochrophyta	Phaeophyceae	Laminariales	Laminariaceae	Laminaria	Species	unaccepted
502740	369527	371985	Costaria mertensii	J.Agardh, 1848	Costaria costata	Chromista	Ochrophyta	Phaeophyceae	Laminariales	Costariaceae	Costaria	Species	unaccepted
496430	144199	145725	Laminaria cloustonii	Edmondston, 1845	Laminaria hyperborea	Chromista	Ochrophyta	Phaeophyceae	Laminariales	Laminariaceae	Laminaria	Species	unaccepted
526731	369574	503878	Dictyoneuropsis reticulata	(De A.Saunders) G.M.Smith, 1942	Dictyoneurum reticulatum	Chromista	Ochrophyta	Phaeophyceae	Laminariales	Costariaceae	Dictyoneuropsis	Species	unaccepted
526753	369527	503878	Costaria reticulata	De A.Saunders, 1895	Dictyoneurum reticulatum	Chromista	Ochrophyta	Phaeophyceae	Laminariales	Costariaceae	Costaria	Species	unaccepted
500978	144199	145734	Laminaria lorea	Bory de Saint-Vincent ex J.Agardh, 1848	Saccorhiza dermatodea	Chromista	Ochrophyta	Phaeophyceae	Laminariales	Laminariaceae	Laminaria	Species	unaccepted
497642	144199	496237	Laminaria sessilis	C.Agardh, 1824	Hedophyllum sessile	Chromista	Ochrophyta	Phaeophyceae	Laminariales	Laminariaceae	Laminaria	Species	unaccepted
496102	369815	377083	Kjellmaniella gyrata	(Kjellman) Miyabe, 1902	Saccharina gyrata	Chromista	Ochrophyta	Phaeophyceae	Laminariales	Laminariaceae	Kjellmaniella	Species	unaccepted
494942	144194	494942	Alaria pylaiei	(Bory) Greville, 1830	Alaria pylaiei	Chromista	Ochrophyta	Phaeophyceae	Laminariales	Alariaceae	Alaria	Species	accepted
667348	144194	371791	Alaria curtipes	Saunders, 1901	Alaria marginata	Chromista	Ochrophyta	Phaeophyceae	Laminariales	Alariaceae	Alaria	Species	unaccepted
699529	369836	377148	Lessonia laminariiformis	Ruprecht, 1850	Pseudolessonia laminarioides	Chromista	Ochrophyta	Phaeophyceae	Laminariales	Lessoniaceae	Lessonia	Species	unaccepted
374292	369836	499773	Lessonia frutescens	Skottsberg, 1907	Lessonia flavicans	Chromista	Ochrophyta	Phaeophyceae	Laminariales	Lessoniaceae	Lessonia	Species	unaccepted
669167	144199	371993	Laminaria personata	Setchell & N.L.Gardner, 1924	Laminaria yezoensis	Chromista	Ochrophyta	Phaeophyceae	Laminariales	Laminariaceae	Laminaria	Species	unaccepted
623595	369836	623595	Lessonia searlesiana	Asensi & de Reviers, 2009	Lessonia searlesiana	Chromista	Ochrophyta	Phaeophyceae	Laminariales	Lessoniaceae	Lessonia	Species	accepted
377148	370115	377148	Pseudolessonia laminarioides	(Postels & Ruprecht) G.Y.Cho, N.G.Klochkova, T.N.Krupnova & Boo, 2006	Pseudolessonia laminarioides	Chromista	Ochrophyta	Phaeophyceae	Laminariales	Laminariaceae	Pseudolessonia	Species	accepted
373468	369836	373468	Lessonia brevifolia	J.Agardh, 1894	Lessonia brevifolia	Chromista	Ochrophyta	Phaeophyceae	Laminariales	Lessoniaceae	Lessonia	Species	accepted
375079	369836	499773	Lessonia vadosa	Searles, 1978	Lessonia flavicans	Chromista	Ochrophyta	Phaeophyceae	Laminariales	Lessoniaceae	Lessonia	Species	unaccepted
620818	144194	620818	Alaria ochotensis	Yendo, 1919	Alaria ochotensis	Chromista	Ochrophyta	Phaeophyceae	Laminariales	Alariaceae	Alaria	Species	accepted
371984	369367	371984	Arthrothamnus bifidus	(S.G.Gmelin) J.Agardh, 1868	Arthrothamnus bifidus	Chromista	Ochrophyta	Phaeophyceae	Laminariales	Laminariaceae	Arthrothamnus	Species	accepted
374241	369367	374241	Arthrothamnus kurilensis	Ruprecht, 1848	Arthrothamnus kurilensis	Chromista	Ochrophyta	Phaeophyceae	Laminariales	Laminariaceae	Arthrothamnus	Species	accepted
377117	369546	377117	Cymathaere fibrosa	Nagai, 1933	Cymathaere fibrosa	Chromista	Ochrophyta	Phaeophyceae	Laminariales	Laminariaceae	Cymathaere	Species	accepted
708404	369546	376876	Cymathaere crassifolia	(Postels & Ruprecht) De Toni, 1895	Saccharina crassifolia	Chromista	Ochrophyta	Phaeophyceae	Laminariales	Laminariaceae	Cymathaere	Species	unaccepted
496101	369815	496101	Kjellmaniella crassifolia	Miyabe, 1902	Kjellmaniella crassifolia	Chromista	Ochrophyta	Phaeophyceae	Laminariales	Laminariaceae	Kjellmaniella	Species	accepted
500772	144199	234483	Laminaria caperata	Bachelot de la Pylaie, 1824	Saccharina latissima	Chromista	Ochrophyta	Phaeophyceae	Laminariales	Laminariaceae	Laminaria	Species	unaccepted
496103	144199	377079	Laminaria cichorioides	Miyabe, 1902	Saccharina cichorioides	Chromista	Ochrophyta	Phaeophyceae	Laminariales	Laminariaceae	Laminaria	Species	unaccepted
526724	144199	526662	Laminaria coriacea	Miyabe, 1902	Saccharina cichorioides f. coriacea	Chromista	Ochrophyta	Phaeophyceae	Laminariales	Laminariaceae	Laminaria	Species	unaccepted
500970	144199	145724	Laminaria cucullata	(Le Jolis) Foslie, 1883	Laminaria digitata	Chromista	Ochrophyta	Phaeophyceae	Laminariales	Laminariaceae	Laminaria	Species	unaccepted
371992	144199	377078	Laminaria angustata	Kjellman, 1885	Saccharina angustata	Chromista	Ochrophyta	Phaeophyceae	Laminariales	Laminariaceae	Laminaria	Species	unaccepted
499687	144199	377084	Laminaria fragilis	Miyabe, 1902	Saccharina japonica	Chromista	Ochrophyta	Phaeophyceae	Laminariales	Laminariaceae	Laminaria	Species	unaccepted
503432	144199	503432	Laminaria gunneri	Foslie, 1884	Laminaria gunneri	Chromista	Ochrophyta	Phaeophyceae	Laminariales	Laminariaceae	Laminaria	Species	accepted
496105	144199	847542	Laminaria longipedalis	Okamura, 1896	Saccharina japonica var. diabolica	Chromista	Ochrophyta	Phaeophyceae	Laminariales	Laminariaceae	Laminaria	Species	unaccepted
496108	144199	844264	Laminaria sachalinensis	(Miyabe) Miyabe, 1933	Saccharina sachalinensis	Chromista	Ochrophyta	Phaeophyceae	Laminariales	Laminariaceae	Laminaria	Species	unaccepted
496107	144199	377089	Laminaria yendoana	Miyabe, 1936	Saccharina yendoana	Chromista	Ochrophyta	Phaeophyceae	Laminariales	Laminariaceae	Laminaria	Species	unaccepted
145726	144199	377084	Laminaria japonica	Areschoug, 1851	Saccharina japonica	Chromista	Ochrophyta	Phaeophyceae	Laminariales	Laminariaceae	Laminaria	Species	unaccepted
232227	144199	847543	Laminaria ochotensis	Miyabe, 1902	Saccharina japonica var. ochotensis	Chromista	Ochrophyta	Phaeophyceae	Laminariales	Laminariaceae	Laminaria	Species	unaccepted
501948	157205	374804	Agarum clathrus	(S.G.Gmelin) Greville, 1830	Thalassiophyllum clathrus	Chromista	Ochrophyta	Phaeophyceae	Laminariales	Agaraceae	Agarum	Species	unaccepted
707777	234482	707777	Saccharina complanata	(Setchell & N.L.Gardner) Gabrielson, Lindstrom & O'Kelly, 2012	Saccharina complanata	Chromista	Ochrophyta	Phaeophyceae	Laminariales	Laminariaceae	Saccharina	Species	accepted
499673	144194	373975	Alaria corrugata	Miyabe, 1902	Alaria praelonga	Chromista	Ochrophyta	Phaeophyceae	Laminariales	Alariaceae	Alaria	Species	unaccepted
498512	370002	372700	Pelagophycus giganteus	Areschoug, 1881	Pelagophycus porra	Chromista	Ochrophyta	Phaeophyceae	Laminariales	Laminariaceae	Pelagophycus	Species	unaccepted
501024	370307	145721	Ulopteryx pinnatifida	(Harvey) Kjellman, 1885	Undaria pinnatifida	Chromista	Ochrophyta	Phaeophyceae	Laminariales	Alariaceae	Ulopteryx	Species	unaccepted
667682	144194	371977	Alaria laticosta	Kjellman, 1889	Alaria angusta	Chromista	Ochrophyta	Phaeophyceae	Laminariales	Alariaceae	Alaria	Species	unaccepted
499065	144194	494942	Alaria membranacea	J.Agardh, 1872	Alaria pylaiei	Chromista	Ochrophyta	Phaeophyceae	Laminariales	Alariaceae	Alaria	Species	unaccepted
496642	144194	145721	Alaria pinnatifida	Harvey, 1860	Undaria pinnatifida	Chromista	Ochrophyta	Phaeophyceae	Laminariales	Alariaceae	Alaria	Species	unaccepted
499685	144195	371991	Ecklonia bicyclis	Kjellman, 1885	Eisenia bicyclis	Chromista	Ochrophyta	Phaeophyceae	Laminariales	Lessoniaceae	Ecklonia	Species	unaccepted
499686	144195	371991	Ecklonia wrightii	Harvey, 1860	Eisenia bicyclis	Chromista	Ochrophyta	Phaeophyceae	Laminariales	Lessoniaceae	Ecklonia	Species	unaccepted
704008	144194	704008	Alaria dolichorachis		Alaria dolichorachis	Chromista	Ochrophyta	Phaeophyceae	Laminariales	Alariaceae	Alaria	Species	accepted
371980	144194	371980	Alaria paradisea	(Miyabe & Nagai) Widdowson, 1972	Alaria paradisea	Chromista	Ochrophyta	Phaeophyceae	Laminariales	Alariaceae	Alaria	Species	accepted
500971	144199	145724	Laminaria latifolia	C.Agardh, 1820	Laminaria digitata	Chromista	Ochrophyta	Phaeophyceae	Laminariales	Laminariaceae	Laminaria	Species	unaccepted
503858	144199	157207	Laminaria agarum	(S.G.Gmelin) C.Agardh, 1817	Agarum clathratum	Chromista	Ochrophyta	Phaeophyceae	Laminariales	Laminariaceae	Laminaria	Species	unaccepted
845234	144199	371984	Laminaria bifida	(S.G.Gmelin) Steudel, 1824	Arthrothamnus bifidus	Chromista	Ochrophyta	Phaeophyceae	Laminariales	Laminariaceae	Laminaria	Species	unaccepted
499107	144199	145732	Laminaria brevipes	C.Agardh, 1821	Phyllariopsis brevipes	Chromista	Ochrophyta	Phaeophyceae	Laminariales	Laminariaceae	Laminaria	Species	unaccepted
501942	144199	373978	Laminaria triplicata	Postels & Ruprecht, 1840	Cymathaere triplicata	Chromista	Ochrophyta	Phaeophyceae	Laminariales	Laminariaceae	Laminaria	Species	unaccepted
374293	369836	499773	Lessonia fuscescens	Bory de Saint-Vincent, 1826	Lessonia flavicans	Chromista	Ochrophyta	Phaeophyceae	Laminariales	Lessoniaceae	Lessonia	Species	unaccepted
373348	369956	373348	Notheia anomala	Harvey & J.W.Bailey, 1851	Notheia anomala	Chromista	Ochrophyta	Phaeophyceae	Fucales	Notheiaceae	Notheia	Species	accepted
145545	144129	292672	Fucus evanescens	C.Agardh, 1820	Fucus distichus subsp. evanescens	Chromista	Ochrophyta	Phaeophyceae	Fucales	Fucaceae	Fucus	Species	unaccepted
157200	144129	249684	Fucus edentatus	Bachelot de la Pylaie, 1830	Fucus distichus subsp. edentatus	Chromista	Ochrophyta	Phaeophyceae	Fucales	Fucaceae	Fucus	Species	unaccepted
239236	144129	239236	Fucus filiformis	S.G.Gmelin, 1768	Fucus filiformis	Chromista	Ochrophyta	Phaeophyceae	Fucales	Fucaceae	Fucus	Species	accepted
372503	144129	145544	Fucus gardneri	P.C.Silva, 1953	Fucus distichus	Chromista	Ochrophyta	Phaeophyceae	Fucales	Fucaceae	Fucus	Species	unaccepted
239245	144129	371030	Fucus muscoides	(A.D.Cotton) Feldmann & Magne, 1964	Fucus cottonii	Chromista	Ochrophyta	Phaeophyceae	Fucales	Fucaceae	Fucus	Species	unaccepted
214348	144125	624308	Bifurcaria brassicaeformis	(Kützing) E.S.Barton, 1893	Brassicophycus brassicaeformis	Chromista	Ochrophyta	Phaeophyceae	Fucales	Sargassaceae	Bifurcaria	Species	unaccepted
374029	369446	374029	Carpoglossum confluens	(R.Brown ex Turner) Kützing, 1843	Carpoglossum confluens	Chromista	Ochrophyta	Phaeophyceae	Fucales	Sargassaceae	Carpoglossum	Species	accepted
373377	369447	373377	Carpophyllum maschalocarpum	(Turner) Greville, 1830	Carpophyllum maschalocarpum	Chromista	Ochrophyta	Phaeophyceae	Fucales	Sargassaceae	Carpophyllum	Species	accepted
374030	369453	374030	Caulocystis cephalornithos	(Labillardière) J.E. Areschoug, 1854	Caulocystis cephalornithos	Chromista	Ochrophyta	Phaeophyceae	Fucales	Sargassaceae	Caulocystis	Species	accepted
239172	203931	239172	Cystophora moniliformis	(Esper) Womersley & Nizamuddin, 1964	Cystophora moniliformis	Chromista	Ochrophyta	Phaeophyceae	Fucales	Sargassaceae	Cystophora	Species	accepted
373477	203931	373477	Cystophora platylobium	(Mertens) J.Agardh, 1848	Cystophora platylobium	Chromista	Ochrophyta	Phaeophyceae	Fucales	Sargassaceae	Cystophora	Species	accepted
239175	203931	239175	Cystophora retorta	(Mertens) J.Agardh, 1848	Cystophora retorta	Chromista	Ochrophyta	Phaeophyceae	Fucales	Sargassaceae	Cystophora	Species	accepted
239176	203931	239176	Cystophora retroflexa	(Labillardière) J.Agardh, 1848	Cystophora retroflexa	Chromista	Ochrophyta	Phaeophyceae	Fucales	Sargassaceae	Cystophora	Species	accepted
239178	203931	239178	Cystophora subfarcinata	(Mertens) J.Agardh, 1848	Cystophora subfarcinata	Chromista	Ochrophyta	Phaeophyceae	Fucales	Sargassaceae	Cystophora	Species	accepted
373323	203931	373323	Cystophora torulosa	(R.Brown ex Turner) J.Agardh, 1848	Cystophora torulosa	Chromista	Ochrophyta	Phaeophyceae	Fucales	Sargassaceae	Cystophora	Species	accepted
145508	144126	145508	Cystoseira barbata	(Stackhouse) C.Agardh, 1820	Cystoseira barbata	Chromista	Ochrophyta	Phaeophyceae	Fucales	Sargassaceae	Cystoseira	Species	accepted
372017	144126	624318	Cystoseira geminata	C.Agardh, 1824	Stephanocystis geminata	Chromista	Ochrophyta	Phaeophyceae	Fucales	Sargassaceae	Cystoseira	Species	unaccepted
214353	144126	624315	Cystoseira myrica	(S.G.Gmelin) C.Agardh, 1820	Polycladia myrica	Chromista	Ochrophyta	Phaeophyceae	Fucales	Sargassaceae	Cystoseira	Species	unaccepted
240759	144126	502165	Cystoseira osmundacea	(Turner) C.Agardh, 1820	Stephanocystis osmundacea	Chromista	Ochrophyta	Phaeophyceae	Fucales	Sargassaceae	Cystoseira	Species	unaccepted
145531	144126	145531	Cystoseira schiffneri	Hamel, 1939	Cystoseira schiffneri	Chromista	Ochrophyta	Phaeophyceae	Fucales	Sargassaceae	Cystoseira	Species	accepted
145532	144126	145532	Cystoseira sedoides	(Desfontaines) C.Agardh, 1820	Cystoseira sedoides	Chromista	Ochrophyta	Phaeophyceae	Fucales	Sargassaceae	Cystoseira	Species	accepted
372703	144126	624321	Cystoseira setchellii	N.L.Gardner, 1913	Stephanocystis setchellii	Chromista	Ochrophyta	Phaeophyceae	Fucales	Sargassaceae	Cystoseira	Species	unaccepted
374028	369600	374028	Durvillaea potatorum	(Labillardière) Areschoug, 1854	Durvillaea potatorum	Chromista	Ochrophyta	Phaeophyceae	Fucales	Durvillaeaceae	Durvillaea	Species	accepted
374837	369312	374837	Acrocarpia paniculata	(Turner) Areschoug, 1854	Acrocarpia paniculata	Chromista	Ochrophyta	Phaeophyceae	Fucales	Sargassaceae	Acrocarpia	Species	accepted
214355	206739	214355	Anthophycus longifolius	(Turner) Kützing, 1849	Anthophycus longifolius	Chromista	Ochrophyta	Phaeophyceae	Fucales	Sargassaceae	Anthophycus	Species	accepted
372704	144127	624317	Halidrys dioica	N.L.Gardner, 1913	Stephanocystis dioica	Chromista	Ochrophyta	Phaeophyceae	Fucales	Sargassaceae	Halidrys	Species	unaccepted
496254	369746	1313566	Hesperophycus harveyanus	(Decaisne) Setchell & N.L.Gardner, 1910	Pelvetiopsis californica	Chromista	Ochrophyta	Phaeophyceae	Fucales	Fucaceae	Hesperophycus	Species	unaccepted
497306	144131	145551	Himanthalia lorea	(Linnaeus) Lyngbye, 1819	Himanthalia elongata	Chromista	Ochrophyta	Phaeophyceae	Fucales	Himanthaliaceae	Himanthalia	Species	unaccepted
373322	369778	373322	Hormosira banksii	(Turner) Decaisne, 1842	Hormosira banksii	Chromista	Ochrophyta	Phaeophyceae	Fucales	Hormosiraceae	Hormosira	Species	accepted
214356	206036	214356	Oerstedtia scalaris	(Suhr) Jensen, 1974	Oerstedtia scalaris	Chromista	Ochrophyta	Phaeophyceae	Fucales	Sargassaceae	Oerstedtia	Species	accepted
372260	144130	374120	Pelvetia fastigiata	(J.Agardh) De Toni, 1895	Silvetia compressa	Chromista	Ochrophyta	Phaeophyceae	Fucales	Fucaceae	Pelvetia	Species	unaccepted
374788	370042	374788	Phyllospora comosa	(Labillardière) C.Agardh, 1839	Phyllospora comosa	Chromista	Ochrophyta	Phaeophyceae	Fucales	Seirococcaceae	Phyllospora	Species	accepted
494906	144132	494906	Sargassum agardhianum	Farlow, 1889	Sargassum agardhianum	Chromista	Ochrophyta	Phaeophyceae	Fucales	Sargassaceae	Sargassum	Species	accepted
373199	144132	373199	Sargassum bermudense	Grunow, 1916	Sargassum bermudense	Chromista	Ochrophyta	Phaeophyceae	Fucales	Sargassaceae	Sargassum	Species	accepted
496116	144132	494899	Sargassum cristaefolium	C.Agardh, 1820	Sargassum ilicifolium	Chromista	Ochrophyta	Phaeophyceae	Fucales	Sargassaceae	Sargassum	Species	unaccepted
499480	144132	211988	Sargassum echinocarpum	J.Agardh, 1848	Sargassum aquifolium	Chromista	Ochrophyta	Phaeophyceae	Fucales	Sargassaceae	Sargassum	Species	unaccepted
495044	144132	495044	Sargassum fallax	Sonder, 1845	Sargassum fallax	Chromista	Ochrophyta	Phaeophyceae	Fucales	Sargassaceae	Sargassum	Species	accepted
494800	144132	494800	Sargassum filipendula	C.Agardh, 1824	Sargassum filipendula	Chromista	Ochrophyta	Phaeophyceae	Fucales	Sargassaceae	Sargassum	Species	accepted
157202	144132	157202	Sargassum fluitans	(Børgesen) Børgesen, 1914	Sargassum fluitans	Chromista	Ochrophyta	Phaeophyceae	Fucales	Sargassaceae	Sargassum	Species	accepted
145557	144132	145557	Sargassum furcatum	Kützing, 1843	Sargassum furcatum	Chromista	Ochrophyta	Phaeophyceae	Fucales	Sargassaceae	Sargassum	Species	accepted
494853	144132	494853	Sargassum horneri	(Turner) C.Agardh, 1820	Sargassum horneri	Chromista	Ochrophyta	Phaeophyceae	Fucales	Sargassaceae	Sargassum	Species	accepted
373201	144132	373201	Sargassum hystrix	J.Agardh, 1847	Sargassum hystrix	Chromista	Ochrophyta	Phaeophyceae	Fucales	Sargassaceae	Sargassum	Species	accepted
211935	144132	211935	Sargassum incisifolium	(Turner) C.Agardh, 1820	Sargassum incisifolium	Chromista	Ochrophyta	Phaeophyceae	Fucales	Sargassaceae	Sargassum	Species	accepted
145560	144132	145560	Sargassum natans	(Linnaeus) Gaillon, 1828	Sargassum natans	Chromista	Ochrophyta	Phaeophyceae	Fucales	Sargassaceae	Sargassum	Species	accepted
494907	144132	494907	Sargassum palmeri	Grunow, 1915	Sargassum palmeri	Chromista	Ochrophyta	Phaeophyceae	Fucales	Sargassaceae	Sargassum	Species	accepted
494914	144132	494914	Sargassum polyceratium	Montagne, 1837	Sargassum polyceratium	Chromista	Ochrophyta	Phaeophyceae	Fucales	Sargassaceae	Sargassum	Species	accepted
495310	144132	495310	Sargassum polyphyllum	J.Agardh, 1848	Sargassum polyphyllum	Chromista	Ochrophyta	Phaeophyceae	Fucales	Sargassaceae	Sargassum	Species	accepted
494922	144132	494922	Sargassum sinclairii	J.D.Hooker & Harvey, 1845	Sargassum sinclairii	Chromista	Ochrophyta	Phaeophyceae	Fucales	Sargassaceae	Sargassum	Species	accepted
495092	144132	495092	Sargassum vestitum	(R.Brown ex Turner) C.Agardh, 1820	Sargassum vestitum	Chromista	Ochrophyta	Phaeophyceae	Fucales	Sargassaceae	Sargassum	Species	accepted
374031	370209	374031	Seirococcus axillaris	(R.Brown ex Turner) Greville, 1830	Seirococcus axillaris	Chromista	Ochrophyta	Phaeophyceae	Fucales	Seirococcaceae	Seirococcus	Species	accepted
374296	370341	374296	Xiphophora gladiata	(Labillardière) Montagne ex Kjellman, 1893	Xiphophora gladiata	Chromista	Ochrophyta	Phaeophyceae	Fucales	Xiphophoraceae	Xiphophora	Species	accepted
371030	144129	371030	Fucus cottonii	M.J.Wynne & Magne, 1991	Fucus cottonii	Chromista	Ochrophyta	Phaeophyceae	Fucales	Fucaceae	Fucus	Species	accepted
374524	144132	374524	Sargassum johnstonii	Setchell & N.L.Gardner, 1924	Sargassum johnstonii	Chromista	Ochrophyta	Phaeophyceae	Fucales	Sargassaceae	Sargassum	Species	accepted
375408	144132	375408	Sargassum lapazeanum	Setchell & N.L.Gardner, 1924	Sargassum lapazeanum	Chromista	Ochrophyta	Phaeophyceae	Fucales	Sargassaceae	Sargassum	Species	accepted
375411	144132	375410	Sargassum marchantiae	Setchell & N.L.Gardner, 1924	Sargassum horridum	Chromista	Ochrophyta	Phaeophyceae	Fucales	Sargassaceae	Sargassum	Species	unaccepted
495052	144132	495052	Sargassum pacificum	Bory de Saint-Vincent, 1828	Sargassum pacificum	Chromista	Ochrophyta	Phaeophyceae	Fucales	Sargassaceae	Sargassum	Species	accepted
495060	144132	495060	Sargassum tristichum	Sonder, 1845	Sargassum tristichum	Chromista	Ochrophyta	Phaeophyceae	Fucales	Sargassaceae	Sargassum	Species	accepted
375607	144132	375607	Sargassum macdougalii	E.Y.Dawson, 1944	Sargassum macdougalii	Chromista	Ochrophyta	Phaeophyceae	Fucales	Sargassaceae	Sargassum	Species	accepted
501793	144129	145544	Fucus nitens	N.L.Gardner, 1922	Fucus distichus	Chromista	Ochrophyta	Phaeophyceae	Fucales	Fucaceae	Fucus	Species	unaccepted
372702	144126	624320	Cystoseira neglecta	Setchell & N.L.Gardner, 1917	Stephanocystis neglecta	Chromista	Ochrophyta	Phaeophyceae	Fucales	Sargassaceae	Cystoseira	Species	unaccepted
145528	144126	847100	Cystoseira planiramea	Schiffner ex Gerloff & Nizamuddin, 1975	Cystoseira compressa subsp. pustulata	Chromista	Ochrophyta	Phaeophyceae	Fucales	Sargassaceae	Cystoseira	Species	unaccepted
496037	144126	1063030	Cystoseira rechingerii	Schiffner ex Gerloff & Nizamuddin, 1975	Cystoseira montagnei var. tenuior	Chromista	Ochrophyta	Phaeophyceae	Fucales	Sargassaceae	Cystoseira	Species	unaccepted
214352	144126	624312	Cystoseira trinodis	(Forsskål) C.Agardh, 1820	Sirophysalis trinodis	Chromista	Ochrophyta	Phaeophyceae	Fucales	Sargassaceae	Cystoseira	Species	unaccepted
500040	144129	624312	Fucus trinodis	Forsskål, 1775	Sirophysalis trinodis	Chromista	Ochrophyta	Phaeophyceae	Fucales	Fucaceae	Fucus	Species	unaccepted
221475	206630	221475	Turbinaria turbinata	(Linnaeus) Kuntze, 1898	Turbinaria turbinata	Chromista	Ochrophyta	Phaeophyceae	Fucales	Sargassaceae	Turbinaria	Species	accepted
707955	144132	707955	Sargassum polyacanthum	J.Agardh, 1889	Sargassum polyacanthum	Chromista	Ochrophyta	Phaeophyceae	Fucales	Sargassaceae	Sargassum	Species	accepted
375407	144132	374524	Sargassum guardiense	Setchell & N.L.Gardner, 1924	Sargassum johnstonii	Chromista	Ochrophyta	Phaeophyceae	Fucales	Sargassaceae	Sargassum	Species	unaccepted
375416	144132	375416	Sargassum herporhizum	Setchell & N.L.Gardner, 1924	Sargassum herporhizum	Chromista	Ochrophyta	Phaeophyceae	Fucales	Sargassaceae	Sargassum	Species	accepted
375412	144132	375408	Sargassum insulare	Setchell & N.L.Gardner, 1924	Sargassum lapazeanum	Chromista	Ochrophyta	Phaeophyceae	Fucales	Sargassaceae	Sargassum	Species	unaccepted
494899	144132	494899	Sargassum ilicifolium	(Turner) C.Agardh, 1820	Sargassum ilicifolium	Chromista	Ochrophyta	Phaeophyceae	Fucales	Sargassaceae	Sargassum	Species	accepted
499481	144132	211988	Sargassum fonanonense	Setchell & N.L.Gardner, 1924	Sargassum aquifolium	Chromista	Ochrophyta	Phaeophyceae	Fucales	Sargassaceae	Sargassum	Species	unaccepted
502332	144132	495052	Sargassum sociale	(Grunow) Setchell, 1926	Sargassum pacificum	Chromista	Ochrophyta	Phaeophyceae	Fucales	Sargassaceae	Sargassum	Species	unaccepted
496301	144132	495052	Sargassum tahitense	(Grunow) Grunow, 1874	Sargassum pacificum	Chromista	Ochrophyta	Phaeophyceae	Fucales	Sargassaceae	Sargassum	Species	unaccepted
497304	144129	249685	Fucus anceps	Harvey & Ward ex Carruthers, 1864	Fucus distichus subsp. anceps	Chromista	Ochrophyta	Phaeophyceae	Fucales	Fucaceae	Fucus	Species	unaccepted
239225	144129	145550	Fucus canaliculatus	Linnaeus, 1767	Pelvetia canaliculata	Chromista	Ochrophyta	Phaeophyceae	Fucales	Fucaceae	Fucus	Species	unaccepted
238768	144128	553678	Ascophyllum mackayi	(Turner) Holmes & Batters, 1892	Ascophyllum nodosum f. mackayi	Chromista	Ochrophyta	Phaeophyceae	Fucales	Fucaceae	Ascophyllum	Species	unaccepted
371685	369384	371685	Axillariella constricta	(Kützing) Gruber, 1896	Axillariella constricta	Chromista	Ochrophyta	Phaeophyceae	Fucales	Sargassaceae	Axillariella	Species	accepted
371686	369403	371686	Bifurcariopsis capensis	(Areschoug) Papenfuss, 1940	Bifurcariopsis capensis	Chromista	Ochrophyta	Phaeophyceae	Fucales	Bifurcariopsidaceae	Bifurcariopsis	Species	accepted
373334	369447	373334	Carpophyllum flexuosum	(Esper) Greville, 1830	Carpophyllum flexuosum	Chromista	Ochrophyta	Phaeophyceae	Fucales	Sargassaceae	Carpophyllum	Species	accepted
373349	369447	373349	Carpophyllum plumosum	(A.Richard) J.Agardh, 1878	Carpophyllum plumosum	Chromista	Ochrophyta	Phaeophyceae	Fucales	Sargassaceae	Carpophyllum	Species	accepted
500054	369447	214356	Carpophyllum scalare	Suhr, 1840	Oerstedtia scalaris	Chromista	Ochrophyta	Phaeophyceae	Fucales	Sargassaceae	Carpophyllum	Species	unaccepted
374460	203931	374460	Cystophora brownii	(Turner) J.Agardh, 1848	Cystophora brownii	Chromista	Ochrophyta	Phaeophyceae	Fucales	Sargassaceae	Cystophora	Species	accepted
239170	203931	239170	Cystophora grevillei	(C.Agardh ex Sonder) J.Agardh, 1848	Cystophora grevillei	Chromista	Ochrophyta	Phaeophyceae	Fucales	Sargassaceae	Cystophora	Species	accepted
239173	203931	239173	Cystophora pectinata	(Greville & C.Agardh ex Sonder) J.Agardh, 1848	Cystophora pectinata	Chromista	Ochrophyta	Phaeophyceae	Fucales	Sargassaceae	Cystophora	Species	accepted
239174	203931	239174	Cystophora racemosa	(Harvey ex Kützing) J.Agardh, 1870	Cystophora racemosa	Chromista	Ochrophyta	Phaeophyceae	Fucales	Sargassaceae	Cystophora	Species	accepted
498401	204560	624319	Cystophyllum hakodatense	Yendo, 1907	Stephanocystis hakodatensis	Chromista	Ochrophyta	Phaeophyceae	Fucales	Sargassaceae	Cystophyllum	Species	unaccepted
498405	204560	372020	Cystophyllum turneri	Yendo, 1907	Myagropsis myagroides	Chromista	Ochrophyta	Phaeophyceae	Fucales	Sargassaceae	Cystophyllum	Species	unaccepted
381176	144126	145511	Cystoseira fimbriata	Bory de Saint-Vincent, 1832	Cystoseira compressa	Chromista	Ochrophyta	Phaeophyceae	Fucales	Sargassaceae	Cystoseira	Species	unaccepted
239181	144126	145539	Cystoseira opuntioides	Bory de Saint-Vincent ex Montagne, 1846	Cystoseira zosteroides	Chromista	Ochrophyta	Phaeophyceae	Fucales	Sargassaceae	Cystoseira	Species	unaccepted
239025	144126	249680	Cystoseira stricta	(Montagne) Sauvageau, 1911	Cystoseira amentacea var. stricta	Chromista	Ochrophyta	Phaeophyceae	Fucales	Sargassaceae	Cystoseira	Species	unaccepted
373397	369600	373397	Durvillaea willana	Lindauer, 1949	Durvillaea willana	Chromista	Ochrophyta	Phaeophyceae	Fucales	Durvillaeaceae	Durvillaea	Species	accepted
552977	144129	552977	Fucus chalonii	Feldmann, 1941	Fucus chalonii	Chromista	Ochrophyta	Phaeophyceae	Fucales	Fucaceae	Fucus	Species	accepted
496112	369767	494972	Hizikia fusiformis	(Harvey) Okamura, 1932	Sargassum fusiforme	Chromista	Ochrophyta	Phaeophyceae	Fucales	Sargassaceae	Hizikia	Species	unaccepted
372019	204356	372019	Hormophysa cuneiformis	(J.F.Gmelin) P.C.Silva, 1987	Hormophysa cuneiformis	Chromista	Ochrophyta	Phaeophyceae	Fucales	Sargassaceae	Hormophysa	Species	accepted
373376	369824	373376	Landsburgia quercifolia	Harvey, 1855	Landsburgia quercifolia	Chromista	Ochrophyta	Phaeophyceae	Fucales	Sargassaceae	Landsburgia	Species	accepted
373474	369864	373474	Marginariella boryana	(A.Richard) Tandy, 1936	Marginariella boryana	Chromista	Ochrophyta	Phaeophyceae	Fucales	Seirococcaceae	Marginariella	Species	accepted
373473	369864	373473	Marginariella urvilliana	(A.Richard) Tandy, 1936	Marginariella urvilliana	Chromista	Ochrophyta	Phaeophyceae	Fucales	Seirococcaceae	Marginariella	Species	accepted
374887	369923	374887	Myriodesma calophyllum	J.Agardh, 1894	Myriodesma calophyllum	Chromista	Ochrophyta	Phaeophyceae	Fucales	Sargassaceae	Myriodesma	Species	accepted
374466	369923	374466	Myriodesma integrifolium	Harvey, 1859	Myriodesma integrifolium	Chromista	Ochrophyta	Phaeophyceae	Fucales	Sargassaceae	Myriodesma	Species	accepted
836928	605048	836928	Phyllotricha decipiens	(R.Brown ex Turner) R.R.M.Dixon & Huisman, 2012	Phyllotricha decipiens	Chromista	Ochrophyta	Phaeophyceae	Fucales	Sargassaceae	Phyllotricha	Species	accepted
660700	605048	660700	Phyllotricha sonderi	(J.Agardh) Areschoug, 1854	Phyllotricha sonderi	Chromista	Ochrophyta	Phaeophyceae	Fucales	Sargassaceae	Phyllotricha	Species	unaccepted
837700	605048	837700	Phyllotricha varians	(Sonder) R.R.M.Dixon & Huisman, 2012	Phyllotricha varians	Chromista	Ochrophyta	Phaeophyceae	Fucales	Sargassaceae	Phyllotricha	Species	accepted
837699	605048	837699	Phyllotricha verruculosa	(C.Agardh) R.R.M.Dixon & Huisman, 2012	Phyllotricha verruculosa	Chromista	Ochrophyta	Phaeophyceae	Fucales	Sargassaceae	Phyllotricha	Species	accepted
624315	370075	624315	Polycladia myrica	(S.G.Gmelin) Draima, Ballesteros, F.Rousseau & T.Thibaut, 2010	Polycladia myrica	Chromista	Ochrophyta	Phaeophyceae	Fucales	Sargassaceae	Polycladia	Species	accepted
375406	144132	375406	Sargassum acinacifolium	Setchell & N.L.Gardner, 1924	Sargassum acinacifolium	Chromista	Ochrophyta	Phaeophyceae	Fucales	Sargassaceae	Sargassum	Species	accepted
502847	144132	495052	Sargassum boraborense	(Grunow) Setchell, 1926	Sargassum pacificum	Chromista	Ochrophyta	Phaeophyceae	Fucales	Sargassaceae	Sargassum	Species	unaccepted
375413	144132	375413	Sargassum brandegeei	Setchell & N.L.Gardner, 1924	Sargassum brandegeei	Chromista	Ochrophyta	Phaeophyceae	Fucales	Sargassaceae	Sargassum	Species	accepted
375608	144132	495893	Sargassum camouii	E.Y.Dawson, 1944	Sargassum sinicola subsp. camouii	Chromista	Ochrophyta	Phaeophyceae	Fucales	Sargassaceae	Sargassum	Species	unaccepted
494848	144132	494848	Sargassum confusum	C.Agardh, 1824	Sargassum confusum	Chromista	Ochrophyta	Phaeophyceae	Fucales	Sargassaceae	Sargassum	Species	accepted
496115	144132	211988	Sargassum crassifolium	J.Agardh, 1848	Sargassum aquifolium	Chromista	Ochrophyta	Phaeophyceae	Fucales	Sargassaceae	Sargassum	Species	unaccepted
494799	144132	494799	Sargassum cymosum	C.Agardh, 1820	Sargassum cymosum	Chromista	Ochrophyta	Phaeophyceae	Fucales	Sargassaceae	Sargassum	Species	accepted
494851	144132	494851	Sargassum giganteifolium	Yamada, 1925	Sargassum giganteifolium	Chromista	Ochrophyta	Phaeophyceae	Fucales	Sargassaceae	Sargassum	Species	accepted
494850	144132	494850	Sargassum fulvellum	(Turner) C.Agardh, 1820	Sargassum fulvellum	Chromista	Ochrophyta	Phaeophyceae	Fucales	Sargassaceae	Sargassum	Species	accepted
494852	144132	494852	Sargassum hemiphyllum	(Turner) C.Agardh, 1820	Sargassum hemiphyllum	Chromista	Ochrophyta	Phaeophyceae	Fucales	Sargassaceae	Sargassum	Species	accepted
495047	144132	837698	Sargassum heteromorphum	J.Agardh, 1873	Sargassopsis heteromorphum	Chromista	Ochrophyta	Phaeophyceae	Fucales	Sargassaceae	Sargassum	Species	unaccepted
381742	144132	211935	Sargassum heterophyllum	C.Agardh, 1820	Sargassum incisifolium	Chromista	Ochrophyta	Phaeophyceae	Fucales	Sargassaceae	Sargassum	Species	unaccepted
375410	144132	375410	Sargassum horridum	Setchell & N.L.Gardner, 1924	Sargassum horridum	Chromista	Ochrophyta	Phaeophyceae	Fucales	Sargassaceae	Sargassum	Species	accepted
495141	144132	495141	Sargassum liebmannii	J.Agardh, 1847	Sargassum liebmannii	Chromista	Ochrophyta	Phaeophyceae	Fucales	Sargassaceae	Sargassum	Species	accepted
211967	144132	145552	Sargassum linifolium	C.Agardh, 1820	Sargassum acinarium	Chromista	Ochrophyta	Phaeophyceae	Fucales	Sargassaceae	Sargassum	Species	unaccepted
381743	144132	214355	Sargassum longifolium	(Turner) C.Agardh, 1820	Anthophycus longifolius	Chromista	Ochrophyta	Phaeophyceae	Fucales	Sargassaceae	Sargassum	Species	unaccepted
502331	144132	495052	Sargassum mangarevense	(Grunow) Setchell, 1926	Sargassum pacificum	Chromista	Ochrophyta	Phaeophyceae	Fucales	Sargassaceae	Sargassum	Species	unaccepted
494856	144132	494856	Sargassum micracanthum	(Kützing) Endlicher, 1843	Sargassum micracanthum	Chromista	Ochrophyta	Phaeophyceae	Fucales	Sargassaceae	Sargassum	Species	accepted
494858	144132	494858	Sargassum miyabei	Yendo, 1907	Sargassum miyabei	Chromista	Ochrophyta	Phaeophyceae	Fucales	Sargassaceae	Sargassum	Species	accepted
494859	144132	494859	Sargassum nigrifolium	Yendo, 1907	Sargassum nigrifolium	Chromista	Ochrophyta	Phaeophyceae	Fucales	Sargassaceae	Sargassum	Species	accepted
494860	144132	494860	Sargassum nipponicum	Yendo, 1907	Sargassum nipponicum	Chromista	Ochrophyta	Phaeophyceae	Fucales	Sargassaceae	Sargassum	Species	accepted
495091	144132	495091	Sargassum paradoxum	(R.Brown ex Turner) Gaillon, 1828	Sargassum paradoxum	Chromista	Ochrophyta	Phaeophyceae	Fucales	Sargassaceae	Sargassum	Species	accepted
494863	144132	494863	Sargassum patens	C.Agardh, 1820	Sargassum patens	Chromista	Ochrophyta	Phaeophyceae	Fucales	Sargassaceae	Sargassum	Species	accepted
494864	144132	494864	Sargassum piluliferum	(Turner) C.Agardh, 1820	Sargassum piluliferum	Chromista	Ochrophyta	Phaeophyceae	Fucales	Sargassaceae	Sargassum	Species	accepted
373203	144132	373203	Sargassum platycarpum	Montagne, 1842	Sargassum platycarpum	Chromista	Ochrophyta	Phaeophyceae	Fucales	Sargassaceae	Sargassum	Species	accepted
494865	144132	494865	Sargassum polycystum	C.Agardh, 1824	Sargassum polycystum	Chromista	Ochrophyta	Phaeophyceae	Fucales	Sargassaceae	Sargassum	Species	accepted
373207	144132	373207	Sargassum ramifolium	Kützing, 1861	Sargassum ramifolium	Chromista	Ochrophyta	Phaeophyceae	Fucales	Sargassaceae	Sargassum	Species	accepted
372045	370422	494866	Sargassum (Bactrophycus) ringgoldianum	Harvey, 1860	Sargassum ringoldianum	Chromista	Ochrophyta	Phaeophyceae	Fucales	Sargassaceae	Sargassum	Species	alternate representation
494867	144132	494867	Sargassum sagamianum	Yendo, 1907	Sargassum sagamianum	Chromista	Ochrophyta	Phaeophyceae	Fucales	Sargassaceae	Sargassum	Species	accepted
494870	144132	494870	Sargassum serratifolium	(C.Agardh) C.Agardh, 1820	Sargassum serratifolium	Chromista	Ochrophyta	Phaeophyceae	Fucales	Sargassaceae	Sargassum	Species	accepted
375414	144132	375414	Sargassum sinicola	Setchell & N.L.Gardner, 1924	Sargassum sinicola	Chromista	Ochrophyta	Phaeophyceae	Fucales	Sargassaceae	Sargassum	Species	accepted
495056	144132	495056	Sargassum sonderi	(J.Agardh) J.Agardh, 1873	Sargassum sonderi	Chromista	Ochrophyta	Phaeophyceae	Fucales	Sargassaceae	Sargassum	Species	unaccepted
495058	144132	495058	Sargassum spinuligerum	Sonder, 1845	Sargassum spinuligerum	Chromista	Ochrophyta	Phaeophyceae	Fucales	Sargassaceae	Sargassum	Species	accepted
498409	144132	494871	Sargassum tortile	(C.Agardh) C.Agardh, 1820	Sargassum siliquastrum	Chromista	Ochrophyta	Phaeophyceae	Fucales	Sargassaceae	Sargassum	Species	unaccepted
381748	144132	495091	Sargassum undulatum	J.Agardh, 1872	Sargassum paradoxum	Chromista	Ochrophyta	Phaeophyceae	Fucales	Sargassaceae	Sargassum	Species	unaccepted
377253	144132	377253	Sargassum vizcainense	E.Y.Dawson, 1954	Sargassum vizcainense	Chromista	Ochrophyta	Phaeophyceae	Fucales	Sargassaceae	Sargassum	Species	accepted
494878	144132	494878	Sargassum yendoi	Okamura & Yamada, 1938	Sargassum yendoi	Chromista	Ochrophyta	Phaeophyceae	Fucales	Sargassaceae	Sargassum	Species	accepted
374118	370216	374118	Silvetia babingtonii	(Harvey) E.A.Serrão, T.O.Cho, S.M.Boo & Brawley, 1999	Silvetia babingtonii	Chromista	Ochrophyta	Phaeophyceae	Fucales	Fucaceae	Silvetia	Species	accepted
624317	370250	624317	Stephanocystis dioica	(N.L.Gardner) Draisma, Ballesteros, F.Rousseau & T.Thibaut, 2010	Stephanocystis dioica	Chromista	Ochrophyta	Phaeophyceae	Fucales	Sargassaceae	Stephanocystis	Species	accepted
502165	370250	502165	Stephanocystis osmundacea	(Turner) Trevisan, 1843	Stephanocystis osmundacea	Chromista	Ochrophyta	Phaeophyceae	Fucales	Sargassaceae	Stephanocystis	Species	accepted
624321	370250	624321	Stephanocystis setchellii	(N.L.Gardner) Draisma, Ballesteros, F.Rousseau & T.Thibaut, 2010	Stephanocystis setchellii	Chromista	Ochrophyta	Phaeophyceae	Fucales	Sargassaceae	Stephanocystis	Species	accepted
624318	370250	624318	Stephanocystis geminata	(C.Agardh) Draisma, Ballesteros, F.Rousseau & T.Thibaut, 2010	Stephanocystis geminata	Chromista	Ochrophyta	Phaeophyceae	Fucales	Sargassaceae	Stephanocystis	Species	accepted
373472	370341	373472	Xiphophora chondrophylla	(R.Brown ex Turner) Montagne ex Harvey, 1855	Xiphophora chondrophylla	Chromista	Ochrophyta	Phaeophyceae	Fucales	Xiphophoraceae	Xiphophora	Species	accepted
708728	369447	708728	Carpophyllum elongatum	(Dickie) A.Gepp & E.S.Gepp, 1911	Carpophyllum elongatum	Chromista	Ochrophyta	Phaeophyceae	Fucales	Sargassaceae	Carpophyllum	Species	accepted
708409	369447	373334	Carpophyllum phyllanthum	(Turner) J.D.Hooker & Harvey, 1845	Carpophyllum flexuosum	Chromista	Ochrophyta	Phaeophyceae	Fucales	Sargassaceae	Carpophyllum	Species	unaccepted
499798	370190	374028	Sarcophycus potatorum	(Labillardière) Kützing, 1843	Durvillaea potatorum	Chromista	Ochrophyta	Phaeophyceae	Fucales	Durvillaeaceae	Sarcophycus	Species	unaccepted
494928	144132	837699	Sargassum verruculosum	C.Agardh, 1820	Phyllotricha verruculosa	Chromista	Ochrophyta	Phaeophyceae	Fucales	Sargassaceae	Sargassum	Species	unaccepted
240494	144132	145560	Sargassum bacciferum	(Turner) C.Agardh, 1820	Sargassum natans	Chromista	Ochrophyta	Phaeophyceae	Fucales	Sargassaceae	Sargassum	Species	unaccepted
211957	144132	211957	Sargassum lendigerum	(Linnaeus) C.Agardh, 1820	Sargassum lendigerum	Chromista	Ochrophyta	Phaeophyceae	Fucales	Sargassaceae	Sargassum	Species	accepted
501910	144132	550885	Sargassum montagnei	Bailey, 1851	Sargassum filipendula var. montagnei	Chromista	Ochrophyta	Phaeophyceae	Fucales	Sargassaceae	Sargassum	Species	unaccepted
624320	370250	624320	Stephanocystis neglecta	(Setchell & N.L.Gardner) Draisma, Ballesteros, F.Rousseau & T.Thibaut, 2010	Stephanocystis neglecta	Chromista	Ochrophyta	Phaeophyceae	Fucales	Sargassaceae	Stephanocystis	Species	accepted
374459	369453	374459	Caulocystis uvifera	(C.Agardh) J.E. Areschoug, 1854	Caulocystis uvifera	Chromista	Ochrophyta	Phaeophyceae	Fucales	Sargassaceae	Caulocystis	Species	accepted
416992	144132	416992	Sargassum buxifolium	(Chauvin) M.J.Wynne, 2011	Sargassum buxifolium	Chromista	Ochrophyta	Phaeophyceae	Fucales	Sargassaceae	Sargassum	Species	accepted
499466	144129	145547	Fucus areschougii	Kjellman, 1890	Fucus spiralis	Chromista	Ochrophyta	Phaeophyceae	Fucales	Fucaceae	Fucus	Species	unaccepted
494915	144132	494915	Sargassum pteropleuron	Grunow, 1868	Sargassum pteropleuron	Chromista	Ochrophyta	Phaeophyceae	Fucales	Sargassaceae	Sargassum	Species	accepted
502094	144127	502165	Halidrys osmundacea	(Turner) Harvey, 1840	Stephanocystis osmundacea	Chromista	Ochrophyta	Phaeophyceae	Fucales	Sargassaceae	Halidrys	Species	unaccepted
416994	144132	416994	Sargassum rigidulum	Kützing, 1849	Sargassum rigidulum	Chromista	Ochrophyta	Phaeophyceae	Fucales	Sargassaceae	Sargassum	Species	accepted
239248	144129	145541	Fucus nodosus	Linnaeus, 1753	Ascophyllum nodosum	Chromista	Ochrophyta	Phaeophyceae	Fucales	Fucaceae	Fucus	Species	unaccepted
499375	144130	374120	Pelvetia compressa	(J.Agardh) De Toni, 1895	Silvetia compressa	Chromista	Ochrophyta	Phaeophyceae	Fucales	Fucaceae	Pelvetia	Species	unaccepted
624308	603256	624308	Brassicophycus brassicaeformis	(Kützing) Draisma, Ballesteros, F.Rousseau & T.Thibaut, 2010	Brassicophycus brassicaeformis	Chromista	Ochrophyta	Phaeophyceae	Fucales	Sargassaceae	Brassicophycus	Species	accepted
372015	369508	372015	Coccophora langsdorfii	(Turner) Greville, 1830	Coccophora langsdorfii	Chromista	Ochrophyta	Phaeophyceae	Fucales	Sargassaceae	Coccophora	Species	accepted
145510	144126	145510	Cystoseira brachycarpa	J.Agardh, 1896	Cystoseira brachycarpa	Chromista	Ochrophyta	Phaeophyceae	Fucales	Sargassaceae	Cystoseira	Species	accepted
145513	144126	145513	Cystoseira corniculata	(Turner) Zanardini, 1841	Cystoseira corniculata	Chromista	Ochrophyta	Phaeophyceae	Fucales	Sargassaceae	Cystoseira	Species	accepted
145514	144126	145514	Cystoseira crinita	Duby, 1830	Cystoseira crinita	Chromista	Ochrophyta	Phaeophyceae	Fucales	Sargassaceae	Cystoseira	Species	accepted
145525	144126	145525	Cystoseira montagnei	J.Agardh, 1842	Cystoseira montagnei	Chromista	Ochrophyta	Phaeophyceae	Fucales	Sargassaceae	Cystoseira	Species	accepted
558870	144126	558870	Cystoseira rayssiae	E.Ramon, 2000	Cystoseira rayssiae	Chromista	Ochrophyta	Phaeophyceae	Fucales	Sargassaceae	Cystoseira	Species	accepted
548040	144126	548040	Cystoseira selaginoides	Naccari, 1828	Cystoseira selaginoides	Chromista	Ochrophyta	Phaeophyceae	Fucales	Sargassaceae	Cystoseira	Species	accepted
145533	144126	145525	Cystoseira spinosa	Sauvageau, 1912	Cystoseira montagnei	Chromista	Ochrophyta	Phaeophyceae	Fucales	Sargassaceae	Cystoseira	Species	unaccepted
145539	144126	145539	Cystoseira zosteroides	(Turner) C.Agardh, 1821	Cystoseira zosteroides	Chromista	Ochrophyta	Phaeophyceae	Fucales	Sargassaceae	Cystoseira	Species	accepted
325490	325489	325490	Cystosphaera jacquinotii	(Montagne) Skottsberg, 1907	Cystosphaera jacquinotii	Chromista	Ochrophyta	Phaeophyceae	Fucales	Seirococcaceae	Cystosphaera	Species	accepted
248056	144129	145548	Fucus inflatus	Linnaeus, 1753	Fucus vesiculosus	Chromista	Ochrophyta	Phaeophyceae	Fucales	Fucaceae	Fucus	Species	unaccepted
499471	144129	145544	Fucus miclonensis	Bachelot de la Pylaie, 1830	Fucus distichus	Chromista	Ochrophyta	Phaeophyceae	Fucales	Fucaceae	Fucus	Species	unaccepted
372020	369918	372020	Myagropsis myagroides	(Mertens ex Turner) Fensholt, 1955	Myagropsis myagroides	Chromista	Ochrophyta	Phaeophyceae	Fucales	Sargassaceae	Myagropsis	Species	accepted
374472	369953	374472	Nizamuddinia zanardinii	(Schiffner) P.C.Silva, 1996	Nizamuddinia zanardinii	Chromista	Ochrophyta	Phaeophyceae	Fucales	Sargassaceae	Nizamuddinia	Species	accepted
374470	370059	374470	Platythalia angustifolia	Sonder, 1845	Platythalia angustifolia	Chromista	Ochrophyta	Phaeophyceae	Fucales	Sargassaceae	Platythalia	Species	accepted
374471	370059	374471	Platythalia quercifolia	(R.Brown ex Turner) Sonder, 1848	Platythalia quercifolia	Chromista	Ochrophyta	Phaeophyceae	Fucales	Sargassaceae	Platythalia	Species	accepted
624314	370075	624314	Polycladia indica	(Thivy & Doshi) Draisma, Ballesteros, F.Rousseau & T.Thibaut, 2010	Polycladia indica	Chromista	Ochrophyta	Phaeophyceae	Fucales	Sargassaceae	Polycladia	Species	accepted
623861	603231	623861	Sargassopsis decurrens	(R.Brown ex Turner) Trevisan, 1843	Sargassopsis decurrens	Chromista	Ochrophyta	Phaeophyceae	Fucales	Sargassaceae	Sargassopsis	Species	accepted
837698	603231	837698	Sargassopsis heteromorphum	(J.Agardh) R.R.M.Dixon & Huisman, 2012	Sargassopsis heteromorphum	Chromista	Ochrophyta	Phaeophyceae	Fucales	Sargassaceae	Sargassopsis	Species	accepted
500149	144132	374498	Sargassum acanthicarpum	Greville, 1848	Sargassum erinaceum	Chromista	Ochrophyta	Phaeophyceae	Fucales	Sargassaceae	Sargassum	Species	unaccepted
499510	144132	495042	Sargassum aemulum	Sonder, 1853	Sargassum distichum	Chromista	Ochrophyta	Phaeophyceae	Fucales	Sargassaceae	Sargassum	Species	unaccepted
375500	144132	375500	Sargassum albemarlense	W.R.Taylor, 1945	Sargassum albemarlense	Chromista	Ochrophyta	Phaeophyceae	Fucales	Sargassaceae	Sargassum	Species	accepted
494843	144132	494843	Sargassum ammophilum	Yoshida & T.Konno, 1982	Sargassum ammophilum	Chromista	Ochrophyta	Phaeophyceae	Fucales	Sargassaceae	Sargassum	Species	accepted
494844	144132	494844	Sargassum angustifolium	C.Agardh, 1820	Sargassum angustifolium	Chromista	Ochrophyta	Phaeophyceae	Fucales	Sargassaceae	Sargassum	Species	accepted
211988	144132	211988	Sargassum aquifolium	(Turner) C.Agardh, 1820	Sargassum aquifolium	Chromista	Ochrophyta	Phaeophyceae	Fucales	Sargassaceae	Sargassum	Species	accepted
495037	144132	495037	Sargassum asperifolium	Hering & G.Martens ex J.Agardh, 1848	Sargassum asperifolium	Chromista	Ochrophyta	Phaeophyceae	Fucales	Sargassaceae	Sargassum	Species	accepted
494845	144132	494845	Sargassum assimile	Harvey, 1860	Sargassum assimile	Chromista	Ochrophyta	Phaeophyceae	Fucales	Sargassaceae	Sargassum	Species	accepted
498406	144132	376803	Sargassum asymmetricum	E.Y.Dawson, 1944	Sargassum sonorense	Chromista	Ochrophyta	Phaeophyceae	Fucales	Sargassaceae	Sargassum	Species	unaccepted
494846	144132	494846	Sargassum autumnale	Yoshida, 1983	Sargassum autumnale	Chromista	Ochrophyta	Phaeophyceae	Fucales	Sargassaceae	Sargassum	Species	accepted
499513	144132	495060	Sargassum biforme	Sonder, 1845	Sargassum tristichum	Chromista	Ochrophyta	Phaeophyceae	Fucales	Sargassaceae	Sargassum	Species	unaccepted
495038	144132	211988	Sargassum biserrula	J.Agardh, 1848	Sargassum aquifolium	Chromista	Ochrophyta	Phaeophyceae	Fucales	Sargassaceae	Sargassum	Species	unaccepted
211983	144132	211983	Sargassum boveanum	J.Agardh, 1848	Sargassum boveanum	Chromista	Ochrophyta	Phaeophyceae	Fucales	Sargassaceae	Sargassum	Species	accepted
236149	144132	236149	Sargassum capillare	Kützing, 1843	Sargassum capillare	Chromista	Ochrophyta	Phaeophyceae	Fucales	Sargassaceae	Sargassum	Species	accepted
494847	144132	494847	Sargassum carpophyllum	J.Agardh, 1848	Sargassum carpophyllum	Chromista	Ochrophyta	Phaeophyceae	Fucales	Sargassaceae	Sargassum	Species	accepted
495004	144132	495004	Sargassum cervicorne	Greville, 1849	Sargassum cervicorne	Chromista	Ochrophyta	Phaeophyceae	Fucales	Sargassaceae	Sargassum	Species	accepted
494976	144132	494976	Sargassum cinereum	J.Agardh, 1848	Sargassum cinereum	Chromista	Ochrophyta	Phaeophyceae	Fucales	Sargassaceae	Sargassum	Species	accepted
500331	144132	494871	Sargassum corynecarpum	Harvey, 1860	Sargassum siliquastrum	Chromista	Ochrophyta	Phaeophyceae	Fucales	Sargassaceae	Sargassum	Species	unaccepted
494849	144132	494849	Sargassum crispifolium	Yamada, 1931	Sargassum crispifolium	Chromista	Ochrophyta	Phaeophyceae	Fucales	Sargassaceae	Sargassum	Species	accepted
495005	144132	495005	Sargassum cystocarpum	C.Agardh, 1820	Sargassum cystocarpum	Chromista	Ochrophyta	Phaeophyceae	Fucales	Sargassaceae	Sargassum	Species	accepted
145554	144132	145554	Sargassum desfontainesii	(Turner) C.Agardh, 1820	Sargassum desfontainesii	Chromista	Ochrophyta	Phaeophyceae	Fucales	Sargassaceae	Sargassum	Species	accepted
495142	144132	495142	Sargassum ecuadoreanum	W.R.Taylor, 1945	Sargassum ecuadoreanum	Chromista	Ochrophyta	Phaeophyceae	Fucales	Sargassaceae	Sargassum	Species	accepted
211949	144132	211949	Sargassum elegans	Suhr, 1840	Sargassum elegans	Chromista	Ochrophyta	Phaeophyceae	Fucales	Sargassaceae	Sargassum	Species	accepted
240501	144132	240501	Sargassum fresenianum	J.Agardh, 1837	Sargassum fresenianum	Chromista	Ochrophyta	Phaeophyceae	Fucales	Sargassaceae	Sargassum	Species	accepted
494972	144132	494972	Sargassum fusiforme	(Harvey) Setchell, 1931	Sargassum fusiforme	Chromista	Ochrophyta	Phaeophyceae	Fucales	Sargassaceae	Sargassum	Species	accepted
495137	144132	495137	Sargassum galapagense	Grunow, 1886	Sargassum galapagense	Chromista	Ochrophyta	Phaeophyceae	Fucales	Sargassaceae	Sargassum	Species	accepted
494977	144132	494977	Sargassum glaucescens	J.Agardh, 1848	Sargassum glaucescens	Chromista	Ochrophyta	Phaeophyceae	Fucales	Sargassaceae	Sargassum	Species	accepted
494978	144132	494978	Sargassum graminifolium	C.Agardh, 1820	Sargassum graminifolium	Chromista	Ochrophyta	Phaeophyceae	Fucales	Sargassaceae	Sargassum	Species	accepted
494979	144132	494979	Sargassum henslowianum	C.Agardh, 1848	Sargassum henslowianum	Chromista	Ochrophyta	Phaeophyceae	Fucales	Sargassaceae	Sargassum	Species	accepted
494809	144132	494809	Sargassum hornschuchii	C.Agardh, 1820	Sargassum hornschuchii	Chromista	Ochrophyta	Phaeophyceae	Fucales	Sargassaceae	Sargassum	Species	accepted
495140	144132	495140	Sargassum howellii	Setchell, 1937	Sargassum howellii	Chromista	Ochrophyta	Phaeophyceae	Fucales	Sargassaceae	Sargassum	Species	accepted
498408	144132	494858	Sargassum kjellmanianum	Yendo, 1907	Sargassum miyabei	Chromista	Ochrophyta	Phaeophyceae	Fucales	Sargassaceae	Sargassum	Species	unaccepted
240503	144132	240503	Sargassum lacerifolium	(Turner) C.Agardh, 1820	Sargassum lacerifolium	Chromista	Ochrophyta	Phaeophyceae	Fucales	Sargassaceae	Sargassum	Species	accepted
495012	144132	495012	Sargassum latifolium	(Turner) C.Agardh, 1820	Sargassum latifolium	Chromista	Ochrophyta	Phaeophyceae	Fucales	Sargassaceae	Sargassum	Species	accepted
495051	144132	495051	Sargassum linearifolium	(Turner) C.Agardh, 1820	Sargassum linearifolium	Chromista	Ochrophyta	Phaeophyceae	Fucales	Sargassaceae	Sargassum	Species	accepted
494855	144132	494855	Sargassum macrocarpum	C.Agardh, 1820	Sargassum macrocarpum	Chromista	Ochrophyta	Phaeophyceae	Fucales	Sargassaceae	Sargassum	Species	accepted
495029	144132	495029	Sargassum mcclurei	Setchell, 1933	Sargassum mcclurei	Chromista	Ochrophyta	Phaeophyceae	Fucales	Sargassaceae	Sargassum	Species	accepted
500837	144132	495091	Sargassum membranaceum	J.Agardh, 1872	Sargassum paradoxum	Chromista	Ochrophyta	Phaeophyceae	Fucales	Sargassaceae	Sargassum	Species	unaccepted
500208	144132	495051	Sargassum merrifieldiae	J.Agardh, 1889	Sargassum linearifolium	Chromista	Ochrophyta	Phaeophyceae	Fucales	Sargassaceae	Sargassum	Species	unaccepted
494857	144132	494857	Sargassum microceratium	(Mertens ex Turner) C.Agardh, 1820	Sargassum microceratium	Chromista	Ochrophyta	Phaeophyceae	Fucales	Sargassaceae	Sargassum	Species	accepted
500832	144132	836928	Sargassum muriculatum	J.Agardh, 1873	Phyllotricha decipiens	Chromista	Ochrophyta	Phaeophyceae	Fucales	Sargassaceae	Sargassum	Species	unaccepted
499521	144132	494865	Sargassum myriocystum	J.Agardh, 1848	Sargassum polycystum	Chromista	Ochrophyta	Phaeophyceae	Fucales	Sargassaceae	Sargassum	Species	unaccepted
374528	144132	374528	Sargassum novae-hollandiae	P.C.Silva, 1996	Sargassum novae-hollandiae	Chromista	Ochrophyta	Phaeophyceae	Fucales	Sargassaceae	Sargassum	Species	accepted
494981	144132	494981	Sargassum oligocystum	Montagne, 1845	Sargassum oligocystum	Chromista	Ochrophyta	Phaeophyceae	Fucales	Sargassaceae	Sargassum	Species	accepted
500156	144132	494977	Sargassum ornatum	Greville, 1848	Sargassum glaucescens	Chromista	Ochrophyta	Phaeophyceae	Fucales	Sargassaceae	Sargassum	Species	unaccepted
494862	144132	494862	Sargassum pallidum	(Turner) C.Agardh, 1820	Sargassum pallidum	Chromista	Ochrophyta	Phaeophyceae	Fucales	Sargassaceae	Sargassum	Species	accepted
373206	144132	373206	Sargassum pusillum	W.R.Taylor, 1975	Sargassum pusillum	Chromista	Ochrophyta	Phaeophyceae	Fucales	Sargassaceae	Sargassum	Species	accepted
404138	144132	404138	Sargassum setifolium	(Grunow) Setchell, 1937	Sargassum setifolium	Chromista	Ochrophyta	Phaeophyceae	Fucales	Sargassaceae	Sargassum	Species	accepted
494872	144132	494872	Sargassum siliquosum	J.Agardh, 1848	Sargassum siliquosum	Chromista	Ochrophyta	Phaeophyceae	Fucales	Sargassaceae	Sargassum	Species	accepted
494871	144132	494871	Sargassum siliquastrum	(Mertens ex Turner) C.Agardh, 1820	Sargassum siliquastrum	Chromista	Ochrophyta	Phaeophyceae	Fucales	Sargassaceae	Sargassum	Species	accepted
496317	144132	495309	Sargassum skottsbergii	Sjöestedt, 1924	Sargassum obtusifolium	Chromista	Ochrophyta	Phaeophyceae	Fucales	Sargassaceae	Sargassum	Species	unaccepted
495018	144132	495018	Sargassum spinifex	C.Agardh, 1820	Sargassum spinifex	Chromista	Ochrophyta	Phaeophyceae	Fucales	Sargassaceae	Sargassum	Species	accepted
494916	144132	374528	Sargassum stenophyllum	J.Agardh, 1848	Sargassum novae-hollandiae	Chromista	Ochrophyta	Phaeophyceae	Fucales	Sargassaceae	Sargassum	Species	unaccepted
211963	144132	211963	Sargassum subrepandum	(Forsskål) C.Agardh, 1820	Sargassum subrepandum	Chromista	Ochrophyta	Phaeophyceae	Fucales	Sargassaceae	Sargassum	Species	accepted
494984	144132	494984	Sargassum swartzii	C.Agardh, 1820	Sargassum swartzii	Chromista	Ochrophyta	Phaeophyceae	Fucales	Sargassaceae	Sargassum	Species	accepted
495138	144132	495138	Sargassum templetonii	Setchell, 1937	Sargassum templetonii	Chromista	Ochrophyta	Phaeophyceae	Fucales	Sargassaceae	Sargassum	Species	accepted
494985	144132	494985	Sargassum tenerrimum	J.Agardh, 1848	Sargassum tenerrimum	Chromista	Ochrophyta	Phaeophyceae	Fucales	Sargassaceae	Sargassum	Species	accepted
145564	144132	145564	Sargassum trichocarpum	J.Agardh, 1889	Sargassum trichocarpum	Chromista	Ochrophyta	Phaeophyceae	Fucales	Sargassaceae	Sargassum	Species	accepted
240510	144132	240510	Sargassum vaysierianum	Montagne, 1850	Sargassum vaysierianum	Chromista	Ochrophyta	Phaeophyceae	Fucales	Sargassaceae	Sargassum	Species	accepted
494876	144132	494876	Sargassum yamadae	Yoshida & T.Konno, 1983	Sargassum yamadae	Chromista	Ochrophyta	Phaeophyceae	Fucales	Sargassaceae	Sargassum	Species	accepted
494879	144132	494879	Sargassum yezoense	(Yamada) Yoshida & T.Konno, 1983	Sargassum yezoense	Chromista	Ochrophyta	Phaeophyceae	Fucales	Sargassaceae	Sargassum	Species	accepted
495139	144132	495139	Sargassum zacae	Setchell, 1937	Sargassum zacae	Chromista	Ochrophyta	Phaeophyceae	Fucales	Sargassaceae	Sargassum	Species	accepted
495309	144132	495309	Sargassum obtusifolium	J.Agardh, 1848	Sargassum obtusifolium	Chromista	Ochrophyta	Phaeophyceae	Fucales	Sargassaceae	Sargassum	Species	accepted
374550	370205	374550	Scytothalia dorycarpa	(Turner) Greville, 1830	Scytothalia dorycarpa	Chromista	Ochrophyta	Phaeophyceae	Fucales	Seirococcaceae	Scytothalia	Species	accepted
624312	370222	624312	Sirophysalis trinodis	(Forsskal) Kützing, 1849	Sirophysalis trinodis	Chromista	Ochrophyta	Phaeophyceae	Fucales	Sargassaceae	Sirophysalis	Species	accepted
624316	370250	624316	Stephanocystis crassipes	(Mertens ex Turner) Draisma, Ballesteros, F.Rousseau & T.Thibaut, 2010	Stephanocystis crassipes	Chromista	Ochrophyta	Phaeophyceae	Fucales	Sargassaceae	Stephanocystis	Species	accepted
624319	370250	624319	Stephanocystis hakodatensis	(Yendo) Draisma, Ballesteros, F.Rousseau & T.Thibaut, 2010	Stephanocystis hakodatensis	Chromista	Ochrophyta	Phaeophyceae	Fucales	Sargassaceae	Stephanocystis	Species	accepted
496117	144132	494853	Sargassum filicinum	Harvey, 1860	Sargassum horneri	Chromista	Ochrophyta	Phaeophyceae	Fucales	Sargassaceae	Sargassum	Species	unaccepted
494875	144132	837699	Sargassum trichophyllum	J.Agardh, 1889	Phyllotricha verruculosa	Chromista	Ochrophyta	Phaeophyceae	Fucales	Sargassaceae	Sargassum	Species	unaccepted
494877	144132	494877	Sargassum yamamotoi	Yoshida, 1983	Sargassum yamamotoi	Chromista	Ochrophyta	Phaeophyceae	Fucales	Sargassaceae	Sargassum	Species	accepted
494861	144132	494861	Sargassum okamurae	Yoshida & T.Konno, 1983	Sargassum okamurae	Chromista	Ochrophyta	Phaeophyceae	Fucales	Sargassaceae	Sargassum	Species	accepted
499113	144129	145551	Fucus loreus	Linnaeus, 1767	Himanthalia elongata	Chromista	Ochrophyta	Phaeophyceae	Fucales	Fucaceae	Fucus	Species	unaccepted
502372	144126	145540	Cystoseira siliquosa	(Linnaeus) C.Agardh, 1820	Halidrys siliquosa	Chromista	Ochrophyta	Phaeophyceae	Fucales	Sargassaceae	Cystoseira	Species	unaccepted
239023	144126	145518	Cystoseira discors	(Linnaeus) C.Agardh, 1828	Cystoseira foeniculacea	Chromista	Ochrophyta	Phaeophyceae	Fucales	Sargassaceae	Cystoseira	Species	unaccepted
499114	144129	145503	Fucus tuberculatus	Hudson, 1778	Bifurcaria bifurcata	Chromista	Ochrophyta	Phaeophyceae	Fucales	Fucaceae	Fucus	Species	unaccepted
547657	370042	372502	Phyllospora menziesii	(Turner) C.Agardh, 1839	Egregia menziesii	Chromista	Ochrophyta	Phaeophyceae	Fucales	Seirococcaceae	Phyllospora	Species	unaccepted
500125	204560	624312	Cystophyllum muricatum	(C.Agardh) J.Agardh, 1848	Sirophysalis trinodis	Chromista	Ochrophyta	Phaeophyceae	Fucales	Sargassaceae	Cystophyllum	Species	unaccepted
497710	144129	1313566	Fucus harveyanus	Decaisne, 1864	Pelvetiopsis californica	Chromista	Ochrophyta	Phaeophyceae	Fucales	Fucaceae	Fucus	Species	unaccepted
708423	369778	373322	Hormosira billardierii	(Bory de Saint-Vincent) J.Agardh, 1848	Hormosira banksii	Chromista	Ochrophyta	Phaeophyceae	Fucales	Hormosiraceae	Hormosira	Species	unaccepted
499792	369600	373370	Durvillaea utilis	Bory de Saint-Vincent, 1825	Durvillaea antarctica	Chromista	Ochrophyta	Phaeophyceae	Fucales	Durvillaeaceae	Durvillaea	Species	unaccepted
292667	144126	145518	Cystoseira abrotanifolia	(Linnaeus) C.Agardh, 1820	Cystoseira foeniculacea	Chromista	Ochrophyta	Phaeophyceae	Fucales	Sargassaceae	Cystoseira	Species	unaccepted
499539	369662	145550	Fucodium canaliculatum	(Linnaeus) J.Agardh, 1848	Pelvetia canaliculata	Chromista	Ochrophyta	Phaeophyceae	Fucales	Fucaceae	Fucodium	Species	unaccepted
642043	144126	624318	Cystoseira lepidium	Ruprecht, 1850	Stephanocystis geminata	Chromista	Ochrophyta	Phaeophyceae	Fucales	Sargassaceae	Cystoseira	Species	unaccepted
499117	144125	145503	Bifurcaria tuberculata	Stackhouse, 1809	Bifurcaria bifurcata	Chromista	Ochrophyta	Phaeophyceae	Fucales	Sargassaceae	Bifurcaria	Species	unaccepted
498400	204560	624318	Cystophyllum geminatum	(C.Agardh) J.Agardh, 1848	Stephanocystis geminata	Chromista	Ochrophyta	Phaeophyceae	Fucales	Sargassaceae	Cystophyllum	Species	unaccepted
499801	369662	373472	Fucodium chondrophyllum	(R.Brown ex Turner) J.Agardh, 1848	Xiphophora chondrophylla	Chromista	Ochrophyta	Phaeophyceae	Fucales	Fucaceae	Fucodium	Species	unaccepted
496340	144129	553678	Fucus mackayi	Turner, 1808	Ascophyllum nodosum f. mackayi	Chromista	Ochrophyta	Phaeophyceae	Fucales	Fucaceae	Fucus	Species	unaccepted
708017	204560	624318	Cystophyllum lepidium	(Ruprecht) Harvey, 1862	Stephanocystis geminata	Chromista	Ochrophyta	Phaeophyceae	Fucales	Sargassaceae	Cystophyllum	Species	unaccepted
500708	369662	374296	Fucodium gladiatum	(Labillardière) J.Agardh, 1848	Xiphophora gladiata	Chromista	Ochrophyta	Phaeophyceae	Fucales	Fucaceae	Fucodium	Species	unaccepted
649378	144126	1063030	Cystoseira rechingeri	Schiffner ex Gerloff & Nizamuddin, 1975	Cystoseira montagnei var. tenuior	Chromista	Ochrophyta	Phaeophyceae	Fucales	Sargassaceae	Cystoseira	Species	unaccepted
500129	144126	624312	Cystoseira virgata	Endlicher & Diesing, 1845	Sirophysalis trinodis	Chromista	Ochrophyta	Phaeophyceae	Fucales	Sargassaceae	Cystoseira	Species	unaccepted
499052	144129	145526	Fucus nodicaulis	Withering, 1796	Cystoseira nodicaulis	Chromista	Ochrophyta	Phaeophyceae	Fucales	Fucaceae	Fucus	Species	unaccepted
497037	144129	1313314	Fucus lutarius	(Chauvin ex J.Kickx f.) Kützing, 1860	Fucus spiralis var. lutarius	Chromista	Ochrophyta	Phaeophyceae	Fucales	Fucaceae	Fucus	Species	unaccepted
499505	144126	372019	Cystoseira triquetra	C.Agardh, 1820	Hormophysa cuneiformis	Chromista	Ochrophyta	Phaeophyceae	Fucales	Sargassaceae	Cystoseira	Species	unaccepted
499055	144129	145540	Fucus siliquosus	Linnaeus, 1753	Halidrys siliquosa	Chromista	Ochrophyta	Phaeophyceae	Fucales	Fucaceae	Fucus	Species	unaccepted
708729	203931	708729	Cystophora dumosa	(Greville ex Sonder) J.Agardh, 1870	Cystophora dumosa	Chromista	Ochrophyta	Phaeophyceae	Fucales	Sargassaceae	Cystophora	Species	accepted
667452	144126	502165	Cystoseira expansa	C.Agardh, 1824	Stephanocystis osmundacea	Chromista	Ochrophyta	Phaeophyceae	Fucales	Sargassaceae	Cystoseira	Species	unaccepted
145534	144126	145534	Cystoseira squarrosa	De Notaris, 1841	Cystoseira squarrosa	Chromista	Ochrophyta	Phaeophyceae	Fucales	Sargassaceae	Cystoseira	Species	accepted
500033	144126	239176	Cystoseira retroflexa	(Labillardière) C.Agardh, 1820	Cystophora retroflexa	Chromista	Ochrophyta	Phaeophyceae	Fucales	Sargassaceae	Cystoseira	Species	unaccepted
499528	369662	145541	Fucodium nodosum	(Linnaeus) J.Agardh, 1848	Ascophyllum nodosum	Chromista	Ochrophyta	Phaeophyceae	Fucales	Fucaceae	Fucodium	Species	unaccepted
500123	144126	624312	Cystoseira muricata	C.Agardh, 1820	Sirophysalis trinodis	Chromista	Ochrophyta	Phaeophyceae	Fucales	Sargassaceae	Cystoseira	Species	unaccepted
500333	204560	494874	Cystophyllum thunbergii	(Mertens ex Roth) J.Agardh, 1848	Sargassum thunbergii	Chromista	Ochrophyta	Phaeophyceae	Fucales	Sargassaceae	Cystophyllum	Species	unaccepted
497846	369863	373474	Marginaria boryana	(A.Richard) Montagne, 1842	Marginariella boryana	Chromista	Ochrophyta	Phaeophyceae	Fucales	Seirococcaceae	Marginaria	Species	unaccepted
499116	370137	145503	Pycnophycus tuberculatus	(Stackhouse) Kützing, 1843	Bifurcaria bifurcata	Chromista	Ochrophyta	Phaeophyceae	Fucales	Sargassaceae	Pycnophycus	Species	unaccepted
500211	144132	211947	Sargassum crispum	C.Agardh, 1824	Sargassum notarisii	Chromista	Ochrophyta	Phaeophyceae	Fucales	Sargassaceae	Sargassum	Species	unaccepted
500145	369923	374468	Myriodesma latifolium	Harvey, 1855	Myriodesma quercifolium	Chromista	Ochrophyta	Phaeophyceae	Fucales	Sargassaceae	Myriodesma	Species	unaccepted
500831	144132	623861	Sargassum scabripes	J.Agardh, 1873	Sargassopsis decurrens	Chromista	Ochrophyta	Phaeophyceae	Fucales	Sargassaceae	Sargassum	Species	unaccepted
211945	144132	211945	Sargassum dentifolium	(Turner) C.Agardh, 1820	Sargassum dentifolium	Chromista	Ochrophyta	Phaeophyceae	Fucales	Sargassaceae	Sargassum	Species	accepted
497845	369863	373473	Marginaria urvilliana	A.Richard, 1832	Marginariella urvilliana	Chromista	Ochrophyta	Phaeophyceae	Fucales	Seirococcaceae	Marginaria	Species	unaccepted
374525	144132	374525	Sargassum lanceolatum	J.Agardh, 1848	Sargassum lanceolatum	Chromista	Ochrophyta	Phaeophyceae	Fucales	Sargassaceae	Sargassum	Species	accepted
500134	369778	372019	Hormosira triquetra	(C.Agardh) Decaisne, 1842	Hormophysa cuneiformis	Chromista	Ochrophyta	Phaeophyceae	Fucales	Hormosiraceae	Hormosira	Species	unaccepted
377256	370260	377256	Stolonophora brandegeei	(Setchell & N.L.Gardner) M.Nizamuddin, 1969	Stolonophora brandegeei	Chromista	Ochrophyta	Phaeophyceae	Fucales	Sargassaceae	Stolonophora	Species	accepted
495061	144132	837700	Sargassum varians	Sonder, 1845	Phyllotricha varians	Chromista	Ochrophyta	Phaeophyceae	Fucales	Sargassaceae	Sargassum	Species	unaccepted
374468	369923	374468	Myriodesma quercifolium	(Bory de Saint-Vincent) J.Agardh, 1848	Myriodesma quercifolium	Chromista	Ochrophyta	Phaeophyceae	Fucales	Sargassaceae	Myriodesma	Species	accepted
495063	144132	494984	Sargassum wightii	Greville ex J.Agardh, 1848	Sargassum swartzii	Chromista	Ochrophyta	Phaeophyceae	Fucales	Sargassaceae	Sargassum	Species	unaccepted
547714	144129	1309840	Fucus mytili	Nienburg, 1932	Fucus vesiculosus f. mytili	Chromista	Ochrophyta	Phaeophyceae	Fucales	Fucaceae	Fucus	Species	unaccepted
372044	144132	372044	Sargassum pinnatifidum	Harvey, 1860	Sargassum pinnatifidum	Chromista	Ochrophyta	Phaeophyceae	Fucales	Sargassaceae	Sargassum	Species	accepted
619790	144132	619790	Sargassum wolfii	S.A.Earle, 1969	Sargassum wolfii	Chromista	Ochrophyta	Phaeophyceae	Fucales	Sargassaceae	Sargassum	Species	accepted
239169	203931	239169	Cystophora expansa	Womersley, 1964	Cystophora expansa	Chromista	Ochrophyta	Phaeophyceae	Fucales	Sargassaceae	Cystophora	Species	accepted
374457	369312	374457	Acrocarpia robusta	Womersley, 1964	Acrocarpia robusta	Chromista	Ochrophyta	Phaeophyceae	Fucales	Sargassaceae	Acrocarpia	Species	accepted
373324	369447	373324	Carpophyllum angustifolium	J.Agardh, 1878	Carpophyllum angustifolium	Chromista	Ochrophyta	Phaeophyceae	Fucales	Sargassaceae	Carpophyllum	Species	accepted
498399	204560	624316	Cystophyllum crasspies	(Mertens ex Turner) J.Agardh, 1848	Stephanocystis crassipes	Chromista	Ochrophyta	Phaeophyceae	Fucales	Sargassaceae	Cystophyllum	Species	unaccepted
498404	204560	372020	Cystophyllum sisymbroides	(Turner) J.Agardh, 1848	Myagropsis myagroides	Chromista	Ochrophyta	Phaeophyceae	Fucales	Sargassaceae	Cystophyllum	Species	unaccepted
499507	144126	372019	Cystoseira articulata	J.Agardh, 1848	Hormophysa cuneiformis	Chromista	Ochrophyta	Phaeophyceae	Fucales	Sargassaceae	Cystoseira	Species	unaccepted
145517	144126	145517	Cystoseira elegans	Sauvageau, 1912	Cystoseira elegans	Chromista	Ochrophyta	Phaeophyceae	Fucales	Sargassaceae	Cystoseira	Species	accepted
502376	144126	145520	Cystoseira pumila	Kützing, 1860	Cystoseira humilis	Chromista	Ochrophyta	Phaeophyceae	Fucales	Sargassaceae	Cystoseira	Species	unaccepted
499467	144129	145544	Fucus fueci	Bachelot de la Pylaie, 1830	Fucus distichus	Chromista	Ochrophyta	Phaeophyceae	Fucales	Fucaceae	Fucus	Species	unaccepted
495002	144132	495002	Sargassum baccularia	(Mertens) C.Agardh, 1824	Sargassum baccularia	Chromista	Ochrophyta	Phaeophyceae	Fucales	Sargassaceae	Sargassum	Species	accepted
495396	144132	623861	Sargassum boryi	C.Agardh, 1824	Sargassopsis decurrens	Chromista	Ochrophyta	Phaeophyceae	Fucales	Sargassaceae	Sargassum	Species	unaccepted
240492	144132	240492	Sargassum acinaciforme	Montagne, 1850	Sargassum acinaciforme	Chromista	Ochrophyta	Phaeophyceae	Fucales	Sargassaceae	Sargassum	Species	accepted
374620	144132	374620	Sargassum amaliae	Grunow, 1874	Sargassum amaliae	Chromista	Ochrophyta	Phaeophyceae	Fucales	Sargassaceae	Sargassum	Species	accepted
374244	144132	374244	Sargassum araii	Yoshida, 1994	Sargassum araii	Chromista	Ochrophyta	Phaeophyceae	Fucales	Sargassaceae	Sargassum	Species	accepted
495000	144132	495000	Sargassum cinctum	J.Agardh, 1848	Sargassum cinctum	Chromista	Ochrophyta	Phaeophyceae	Fucales	Sargassaceae	Sargassum	Species	accepted
374474	144132	374474	Sargassum cornigerum	Sonder, 1915	Sargassum cornigerum	Chromista	Ochrophyta	Phaeophyceae	Fucales	Sargassaceae	Sargassum	Species	accepted
500215	144132	211988	Sargassum coriifolium	J.Agardh, 1889	Sargassum aquifolium	Chromista	Ochrophyta	Phaeophyceae	Fucales	Sargassaceae	Sargassum	Species	unaccepted
495387	144132	495387	Sargassum decaisnei	J.Agardh, 1848	Sargassum decaisnei	Chromista	Ochrophyta	Phaeophyceae	Fucales	Sargassaceae	Sargassum	Species	accepted
495039	144132	836928	Sargassum decipiens	(R.Brown ex Turner) J.Agardh, 1873	Phyllotricha decipiens	Chromista	Ochrophyta	Phaeophyceae	Fucales	Sargassaceae	Sargassum	Species	unaccepted
495040	144132	623861	Sargassum decurrens	(R.Brown ex Turner) C.Agardh, 1820	Sargassopsis decurrens	Chromista	Ochrophyta	Phaeophyceae	Fucales	Sargassaceae	Sargassum	Species	unaccepted
212001	144132	212001	Sargassum densifolium	Zanardini, 1858	Sargassum densifolium	Chromista	Ochrophyta	Phaeophyceae	Fucales	Sargassaceae	Sargassum	Species	accepted
495041	144132	495041	Sargassum desvauxii	(Mertens) C.Agardh, 1820	Sargassum desvauxii	Chromista	Ochrophyta	Phaeophyceae	Fucales	Sargassaceae	Sargassum	Species	accepted
495042	144132	495042	Sargassum distichum	Sonder, 1845	Sargassum distichum	Chromista	Ochrophyta	Phaeophyceae	Fucales	Sargassaceae	Sargassum	Species	accepted
374189	144132	494899	Sargassum droserifolium	Bory de Saint-Vincent, 1828	Sargassum ilicifolium	Chromista	Ochrophyta	Phaeophyceae	Fucales	Sargassaceae	Sargassum	Species	unaccepted
548053	144132	494899	Sargassum duplicatum	Bory de Saint-Vincent, 1828	Sargassum ilicifolium	Chromista	Ochrophyta	Phaeophyceae	Fucales	Sargassaceae	Sargassum	Species	unaccepted
502388	144132	495310	Sargassum densum	Dickie, 1877	Sargassum polyphyllum	Chromista	Ochrophyta	Phaeophyceae	Fucales	Sargassaceae	Sargassum	Species	unaccepted
500151	144132	495044	Sargassum bracteolosum	J.Agardh, 1889	Sargassum fallax	Chromista	Ochrophyta	Phaeophyceae	Fucales	Sargassaceae	Sargassum	Species	unaccepted
495007	144132	495007	Sargassum filifolium	(C.Agardh) C.Agardh, 1824	Sargassum filifolium	Chromista	Ochrophyta	Phaeophyceae	Fucales	Sargassaceae	Sargassum	Species	accepted
707950	144132	707950	Sargassum erosum	J.Agardh, 1889	Sargassum erosum	Chromista	Ochrophyta	Phaeophyceae	Fucales	Sargassaceae	Sargassum	Species	accepted
495030	144132	495030	Sargassum flavicans	(Mertens) C.Agardh, 1820	Sargassum flavicans	Chromista	Ochrophyta	Phaeophyceae	Fucales	Sargassaceae	Sargassum	Species	accepted
240498	144132	240498	Sargassum fissifolium	(Mertens) C.Agardh, 1823	Sargassum fissifolium	Chromista	Ochrophyta	Phaeophyceae	Fucales	Sargassaceae	Sargassum	Species	accepted
495009	144132	494865	Sargassum gaudichaudii	Montagne, 1842	Sargassum polycystum	Chromista	Ochrophyta	Phaeophyceae	Fucales	Sargassaceae	Sargassum	Species	unaccepted
374623	144132	374623	Sargassum godeffroyi	Grunow, 1874	Sargassum godeffroyi	Chromista	Ochrophyta	Phaeophyceae	Fucales	Sargassaceae	Sargassum	Species	accepted
494974	144132	494974	Sargassum herklotsii	Setchell, 1933	Sargassum herklotsii	Chromista	Ochrophyta	Phaeophyceae	Fucales	Sargassaceae	Sargassum	Species	accepted
236148	144132	236149	Sargassum gracile	Greville, 1849	Sargassum capillare	Chromista	Ochrophyta	Phaeophyceae	Fucales	Sargassaceae	Sargassum	Species	unaccepted
495011	144132	211988	Sargassum heterocystum	Montagne, 1842	Sargassum aquifolium	Chromista	Ochrophyta	Phaeophyceae	Fucales	Sargassaceae	Sargassum	Species	unaccepted
500835	144132	495091	Sargassum grande	J.Agardh, 1889	Sargassum paradoxum	Chromista	Ochrophyta	Phaeophyceae	Fucales	Sargassaceae	Sargassum	Species	unaccepted
495046	144132	239170	Sargassum grevillei	(C.Agardh ex Sonder) Kuntze, 1880	Cystophora grevillei	Chromista	Ochrophyta	Phaeophyceae	Fucales	Sargassaceae	Sargassum	Species	unaccepted
495010	144132	495010	Sargassum granuliferum	C.Agardh, 1820	Sargassum granuliferum	Chromista	Ochrophyta	Phaeophyceae	Fucales	Sargassaceae	Sargassum	Species	accepted
619363	144132	619363	Sargassum howeanum	A.H.S.Lucas, 1935	Sargassum howeanum	Chromista	Ochrophyta	Phaeophyceae	Fucales	Sargassaceae	Sargassum	Species	accepted
495024	144132	495024	Sargassum incanum	Grunow, 1915	Sargassum incanum	Chromista	Ochrophyta	Phaeophyceae	Fucales	Sargassaceae	Sargassum	Species	accepted
494980	144132	494980	Sargassum kuetzingii	Setchell, 1931	Sargassum kuetzingii	Chromista	Ochrophyta	Phaeophyceae	Fucales	Sargassaceae	Sargassum	Species	accepted
374625	144132	374625	Sargassum leptopodum	Sonder, 1871	Sargassum leptopodum	Chromista	Ochrophyta	Phaeophyceae	Fucales	Sargassaceae	Sargassum	Species	accepted
495073	144132	495073	Sargassum lophocarpum	J.Agardh, 1889	Sargassum lophocarpum	Chromista	Ochrophyta	Phaeophyceae	Fucales	Sargassaceae	Sargassum	Species	accepted
374527	144132	374527	Sargassum marginatum	(C.Agardh) J.Agardh, 1848	Sargassum marginatum	Chromista	Ochrophyta	Phaeophyceae	Fucales	Sargassaceae	Sargassum	Species	accepted
555592	144132	555592	Sargassum microcystum	J.Agardh, 1848	Sargassum microcystum	Chromista	Ochrophyta	Phaeophyceae	Fucales	Sargassaceae	Sargassum	Species	accepted
374627	144132	374627	Sargassum neurophorum	J.Agardh, 1889	Sargassum neurophorum	Chromista	Ochrophyta	Phaeophyceae	Fucales	Sargassaceae	Sargassum	Species	accepted
211947	144132	211947	Sargassum notarisii	Zanardini, 1858	Sargassum notarisii	Chromista	Ochrophyta	Phaeophyceae	Fucales	Sargassaceae	Sargassum	Species	accepted
494900	144132	212001	Sargassum obovatum	Greville, 1849	Sargassum densifolium	Chromista	Ochrophyta	Phaeophyceae	Fucales	Sargassaceae	Sargassum	Species	unaccepted
495015	144132	211988	Sargassum oocyste	J.Agardh, 1848	Sargassum aquifolium	Chromista	Ochrophyta	Phaeophyceae	Fucales	Sargassaceae	Sargassum	Species	unaccepted
495017	144132	495017	Sargassum parvifolium	(Turner) C.Agardh, 1820	Sargassum parvifolium	Chromista	Ochrophyta	Phaeophyceae	Fucales	Sargassaceae	Sargassum	Species	accepted
495016	144132	495016	Sargassum paniculatum	J.Agardh, 1848	Sargassum paniculatum	Chromista	Ochrophyta	Phaeophyceae	Fucales	Sargassaceae	Sargassum	Species	accepted
495053	144132	623861	Sargassum peronii	C.Agardh, 1820	Sargassopsis decurrens	Chromista	Ochrophyta	Phaeophyceae	Fucales	Sargassaceae	Sargassum	Species	unaccepted
503747	144132	494864	Sargassum pinnatifolium	(C.Agardh) C.Agardh, 1824	Sargassum piluliferum	Chromista	Ochrophyta	Phaeophyceae	Fucales	Sargassaceae	Sargassum	Species	unaccepted
374532	144132	374532	Sargassum plagiophyllum	C.Agardh, 1824	Sargassum plagiophyllum	Chromista	Ochrophyta	Phaeophyceae	Fucales	Sargassaceae	Sargassum	Species	accepted
495377	144132	495377	Sargassum polyporum	Montagne, 1842	Sargassum polyporum	Chromista	Ochrophyta	Phaeophyceae	Fucales	Sargassaceae	Sargassum	Species	accepted
211953	144132	211953	Sargassum portierianum	Zanardini, 1858	Sargassum portierianum	Chromista	Ochrophyta	Phaeophyceae	Fucales	Sargassaceae	Sargassum	Species	accepted
240505	144132	240505	Sargassum salicifolium	Naccari, 1828	Sargassum salicifolium	Chromista	Ochrophyta	Phaeophyceae	Fucales	Sargassaceae	Sargassum	Species	accepted
496119	144132	494899	Sargassum sandei	Reinbold, 1913	Sargassum ilicifolium	Chromista	Ochrophyta	Phaeophyceae	Fucales	Sargassaceae	Sargassum	Species	unaccepted
376124	144132	376124	Sargassum saltii	(Turner) C.Agardh, 1824	Sargassum saltii	Chromista	Ochrophyta	Phaeophyceae	Fucales	Sargassaceae	Sargassum	Species	accepted
500319	144132	494871	Sargassum scoparium	(Mertens ex Turner) C.Agardh, 1820	Sargassum siliquastrum	Chromista	Ochrophyta	Phaeophyceae	Fucales	Sargassaceae	Sargassum	Species	unaccepted
494869	144132	494869	Sargassum segii	Yoshida, 1976	Sargassum segii	Chromista	Ochrophyta	Phaeophyceae	Fucales	Sargassaceae	Sargassum	Species	accepted
376803	144132	376803	Sargassum sonorense	E.Y.Dawson, 1960	Sargassum sonorense	Chromista	Ochrophyta	Phaeophyceae	Fucales	Sargassaceae	Sargassum	Species	accepted
500342	144132	494874	Sargassum swartzianum	Yendo, 1907	Sargassum thunbergii	Chromista	Ochrophyta	Phaeophyceae	Fucales	Sargassaceae	Sargassum	Species	unaccepted
374469	369923	374469	Myriodesma serrulatum	(J.V.Lamouroux) Endlicher, 1843	Myriodesma serrulatum	Chromista	Ochrophyta	Phaeophyceae	Fucales	Sargassaceae	Myriodesma	Species	accepted
211948	144132	211948	Sargassum telephifolium	(Turner) C.Agardh, 1820	Sargassum telephifolium	Chromista	Ochrophyta	Phaeophyceae	Fucales	Sargassaceae	Sargassum	Species	accepted
500147	144132	376511	Sargassum tenue	J.Agardh, 1848	Sargassum steinitzii	Chromista	Ochrophyta	Phaeophyceae	Fucales	Sargassaceae	Sargassum	Species	unaccepted
374539	144132	374539	Sargassum teretifolium	J.Agardh, 1848	Sargassum teretifolium	Chromista	Ochrophyta	Phaeophyceae	Fucales	Sargassaceae	Sargassum	Species	accepted
495059	144132	495059	Sargassum torvum	J.Agardh, 1889	Sargassum torvum	Chromista	Ochrophyta	Phaeophyceae	Fucales	Sargassaceae	Sargassum	Species	accepted
381744	144132	381746	Sargassum turneri	(Kützing) Kuntze, 1880	Sargassum subrepandum var. rueppellii f. turneri	Chromista	Ochrophyta	Phaeophyceae	Fucales	Sargassaceae	Sargassum	Species	unaccepted
494986	144132	494986	Sargassum vachellianum	Greville, 1848	Sargassum vachellianum	Chromista	Ochrophyta	Phaeophyceae	Fucales	Sargassaceae	Sargassum	Species	accepted
499373	144130	374118	Pelvetia babingtonii	(Harvey) De Toni, 1895	Silvetia babingtonii	Chromista	Ochrophyta	Phaeophyceae	Fucales	Fucaceae	Pelvetia	Species	unaccepted
494975	144132	494975	Sargassum phyllocystum	C.K.Tseng & Lu, 1979	Sargassum phyllocystum	Chromista	Ochrophyta	Phaeophyceae	Fucales	Sargassaceae	Sargassum	Species	accepted
500840	144132	495092	Sargassum rhyncophorum	J.Agardh, 1889	Sargassum vestitum	Chromista	Ochrophyta	Phaeophyceae	Fucales	Sargassaceae	Sargassum	Species	unaccepted
500247	370205	374550	Scytothalia xiphocarpa	J.Agardh, 1848	Scytothalia dorycarpa	Chromista	Ochrophyta	Phaeophyceae	Fucales	Seirococcaceae	Scytothalia	Species	unaccepted
500845	369443	240503	Carpacanthus racemosus	Kützing, 1861	Sargassum lacerifolium	Chromista	Ochrophyta	Phaeophyceae	Fucales	Sargassaceae	Carpacanthus	Species	unaccepted
502705	144132	494907	Sargassum dissectifolium	Setchell & N.L.Gardner, 1917	Sargassum palmeri	Chromista	Ochrophyta	Phaeophyceae	Fucales	Sargassaceae	Sargassum	Species	unaccepted
499714	144132	494865	Sargassum opacum	J.Agardh, 1889	Sargassum polycystum	Chromista	Ochrophyta	Phaeophyceae	Fucales	Sargassaceae	Sargassum	Species	unaccepted
500234	369443	494985	Carpacanthus tenerrimus	(J.Agardh) G.Martens, 1868	Sargassum tenerrimum	Chromista	Ochrophyta	Phaeophyceae	Fucales	Sargassaceae	Carpacanthus	Species	unaccepted
500245	144132	221475	Sargassum turbinatum	(Linnaeus) C.Agardh, 1820	Turbinaria turbinata	Chromista	Ochrophyta	Phaeophyceae	Fucales	Sargassaceae	Sargassum	Species	unaccepted
499711	144132	494856	Sargassum kiushianum	Yendo, 1907	Sargassum micracanthum	Chromista	Ochrophyta	Phaeophyceae	Fucales	Sargassaceae	Sargassum	Species	unaccepted
500314	369720	494870	Halochloa serratifolia	(C.Agardh) Kützing, 1843	Sargassum serratifolium	Chromista	Ochrophyta	Phaeophyceae	Fucales	Sargassaceae	Halochloa	Species	unaccepted
372018	144126	624319	Cystoseira hakodatensis	(Yendo) Fensholt, 1952	Stephanocystis hakodatensis	Chromista	Ochrophyta	Phaeophyceae	Fucales	Sargassaceae	Cystoseira	Species	unaccepted
499708	144132	494853	Sargassum spathulatum	J.Agardh, 1889	Sargassum horneri	Chromista	Ochrophyta	Phaeophyceae	Fucales	Sargassaceae	Sargassum	Species	unaccepted
496111	144130	374118	Pelvetia wrightii	Okamura, 1902	Silvetia babingtonii	Chromista	Ochrophyta	Phaeophyceae	Fucales	Fucaceae	Pelvetia	Species	unaccepted
526783	144132	494853	Sargassum fengeri	J.Agardh, 1889	Sargassum horneri	Chromista	Ochrophyta	Phaeophyceae	Fucales	Sargassaceae	Sargassum	Species	unaccepted
499706	144132	494852	Sargassum micromerum	(J.Agardh) J.Agardh, 1896	Sargassum hemiphyllum	Chromista	Ochrophyta	Phaeophyceae	Fucales	Sargassaceae	Sargassum	Species	unaccepted
499716	369720	494862	Halochloa pallida	(Turner) Kützing, 1849	Sargassum pallidum	Chromista	Ochrophyta	Phaeophyceae	Fucales	Sargassaceae	Halochloa	Species	unaccepted
500128	204560	624312	Cystophyllum onustum	(Mertens) J.Agardh, 1848	Sirophysalis trinodis	Chromista	Ochrophyta	Phaeophyceae	Fucales	Sargassaceae	Cystophyllum	Species	unaccepted
500216	369443	494981	Carpacanthus oligocystus	(Montagne) Kützing, 1849	Sargassum oligocystum	Chromista	Ochrophyta	Phaeophyceae	Fucales	Sargassaceae	Carpacanthus	Species	unaccepted
499698	204560	494972	Cystophyllum fusiforme	Harvey, 1860	Sargassum fusiforme	Chromista	Ochrophyta	Phaeophyceae	Fucales	Sargassaceae	Cystophyllum	Species	unaccepted
500340	204560	494874	Cystophyllum swartzii	(C.Agardh) J.Agardh, 1848	Sargassum thunbergii	Chromista	Ochrophyta	Phaeophyceae	Fucales	Sargassaceae	Cystophyllum	Species	unaccepted
213675	204560	624312	Cystophyllum trinode	(Forsskål) J.Agardh, 1848	Sirophysalis trinodis	Chromista	Ochrophyta	Phaeophyceae	Fucales	Sargassaceae	Cystophyllum	Species	unaccepted
499794	369600	373370	Durvillaea montagnei	Kützing, 1849	Durvillaea antarctica	Chromista	Ochrophyta	Phaeophyceae	Fucales	Durvillaeaceae	Durvillaea	Species	unaccepted
499468	144129	145548	Fucus balticus	C.Agardh, 1814	Fucus vesiculosus	Chromista	Ochrophyta	Phaeophyceae	Fucales	Fucaceae	Fucus	Species	unaccepted
499465	144129	145542	Fucus divergens	J.Agardh, 1872	Fucus ceranoides	Chromista	Ochrophyta	Phaeophyceae	Fucales	Fucaceae	Fucus	Species	unaccepted
500041	369778	372019	Hormosira articulata	(J.Agardh) Zanardini, 1858	Hormophysa cuneiformis	Chromista	Ochrophyta	Phaeophyceae	Fucales	Hormosiraceae	Hormosira	Species	unaccepted
666605	369778	373322	Hormosira sieberi	(Bory de Saint-Vincent) Decaisne, 1842	Hormosira banksii	Chromista	Ochrophyta	Phaeophyceae	Fucales	Hormosiraceae	Hormosira	Species	unaccepted
502729	144132	494800	Sargassum affine	J.Agardh	Sargassum filipendula	Chromista	Ochrophyta	Phaeophyceae	Fucales	Sargassaceae	Sargassum	Species	unaccepted
500223	144132	494865	Sargassum ambiguum	Sonder, 1871	Sargassum polycystum	Chromista	Ochrophyta	Phaeophyceae	Fucales	Sargassaceae	Sargassum	Species	unaccepted
499479	144132	211988	Sargassum anapense	Setchell & N.L.Gardner, 1901	Sargassum aquifolium	Chromista	Ochrophyta	Phaeophyceae	Fucales	Sargassaceae	Sargassum	Species	unaccepted
211994	144132	211988	Sargassum binderi	Sonder ex J.Agardh, 1848	Sargassum aquifolium	Chromista	Ochrophyta	Phaeophyceae	Fucales	Sargassaceae	Sargassum	Species	unaccepted
236146	144132	236146	Sargassum cylindrocystum	Figari & De Notaris, 1853	Sargassum cylindrocystum	Chromista	Ochrophyta	Phaeophyceae	Fucales	Sargassaceae	Sargassum	Species	accepted
498407	144132	494850	Sargassum enerve	C.Agardh, 1820	Sargassum fulvellum	Chromista	Ochrophyta	Phaeophyceae	Fucales	Sargassaceae	Sargassum	Species	unaccepted
501984	144132	494844	Sargassum flexile	Greville, 1849	Sargassum angustifolium	Chromista	Ochrophyta	Phaeophyceae	Fucales	Sargassaceae	Sargassum	Species	unaccepted
500238	144132	495060	Sargassum isophyllum	(Sonder) J.Agardh, 1848	Sargassum tristichum	Chromista	Ochrophyta	Phaeophyceae	Fucales	Sargassaceae	Sargassum	Species	unaccepted
376643	144132	376643	Sargassum nigrescens	Zanardini, 1858	Sargassum nigrescens	Chromista	Ochrophyta	Phaeophyceae	Fucales	Sargassaceae	Sargassum	Species	accepted
497813	144132	373349	Sargassum plumosum	A.Richard, 1832	Carpophyllum plumosum	Chromista	Ochrophyta	Phaeophyceae	Fucales	Sargassaceae	Sargassum	Species	unaccepted
495055	144132	495055	Sargassum pulchellum	Grunow, 1888	Sargassum pulchellum	Chromista	Ochrophyta	Phaeophyceae	Fucales	Sargassaceae	Sargassum	Species	accepted
372052	144132	372052	Sargassum tosaense	Yendo, 1907	Sargassum tosaense	Chromista	Ochrophyta	Phaeophyceae	Fucales	Sargassaceae	Sargassum	Species	accepted
495062	144132	495062	Sargassum virgatum	C.Agardh, 1820	Sargassum virgatum	Chromista	Ochrophyta	Phaeophyceae	Fucales	Sargassaceae	Sargassum	Species	accepted
499531	369977	145541	Ozothallia nodosa	(Linnaeus) Decaisne & Thuret, 1845	Ascophyllum nodosum	Chromista	Ochrophyta	Phaeophyceae	Fucales	Fucaceae	Ozothallia	Species	unaccepted
708406	144132	551134	Sargassum rodgersianum	Harvey, 1860	Sargassum patens var. rodgersianum	Chromista	Ochrophyta	Phaeophyceae	Fucales	Sargassaceae	Sargassum	Species	unaccepted
496196	144126	372019	Cystoseira prolifera	J.Agardh, 1848	Hormophysa cuneiformis	Chromista	Ochrophyta	Phaeophyceae	Fucales	Sargassaceae	Cystoseira	Species	unaccepted
497473	370137	624308	Pycnophycus brassicaeformis	Kützing, 1860	Brassicophycus brassicaeformis	Chromista	Ochrophyta	Phaeophyceae	Fucales	Sargassaceae	Pycnophycus	Species	unaccepted
240500	144132	211947	Sargassum forsskalii	Papenfuss, 1968	Sargassum notarisii	Chromista	Ochrophyta	Phaeophyceae	Fucales	Sargassaceae	Sargassum	Species	unaccepted
499530	369716	145541	Halicoccus nodosus	(Linnaeus) Lyngbye, 1819	Ascophyllum nodosum	Chromista	Ochrophyta	Phaeophyceae	Fucales	Fucaceae	Halicoccus	Species	unaccepted
667398	144126	502165	Cystoseira douglasii	Harvey, 1840	Stephanocystis osmundacea	Chromista	Ochrophyta	Phaeophyceae	Fucales	Sargassaceae	Cystoseira	Species	unaccepted
494866	144132	494866	Sargassum ringoldianum	Harvey, 1860	Sargassum ringoldianum	Chromista	Ochrophyta	Phaeophyceae	Fucales	Sargassaceae	Sargassum	Species	accepted
502375	144126	553642	Cystoseira aurantia	Kützing, 1843	Cystoseira barbata f. aurantia	Chromista	Ochrophyta	Phaeophyceae	Fucales	Sargassaceae	Cystoseira	Species	unaccepted
666984	369662	371685	Fucodium constrictum	J.Agardh, 1848	Axillariella constricta	Chromista	Ochrophyta	Phaeophyceae	Fucales	Fucaceae	Fucodium	Species	unaccepted
239234	144129	145536	Fucus ericoides	Linnaeus, 1763	Cystoseira tamariscifolia	Chromista	Ochrophyta	Phaeophyceae	Fucales	Fucaceae	Fucus	Species	unaccepted
496636	144129	145518	Fucus foeniculaceus	Linnaeus, 1753	Cystoseira foeniculacea	Chromista	Ochrophyta	Phaeophyceae	Fucales	Fucaceae	Fucus	Species	unaccepted
499053	144129	145536	Fucus tamariscifolius	Hudson, 1762	Cystoseira tamariscifolia	Chromista	Ochrophyta	Phaeophyceae	Fucales	Fucaceae	Fucus	Species	unaccepted
374294	369600	373370	Durvillaea caepaestipes	(Montagne) Skottsberg, 1919	Durvillaea antarctica	Chromista	Ochrophyta	Phaeophyceae	Fucales	Durvillaeaceae	Durvillaea	Species	unaccepted
374295	370205	374295	Scytothalia obscura	Dickie, 1876	Scytothalia obscura	Chromista	Ochrophyta	Phaeophyceae	Fucales	Seirococcaceae	Scytothalia	Species	accepted
499803	369413	374837	Blossevillea paniculata	(Turner) Decaisne, 1842	Acrocarpia paniculata	Chromista	Ochrophyta	Phaeophyceae	Fucales	Sargassaceae	Blossevillea	Species	unaccepted
547579	369413	239175	Blossevillea retorta	(Mertens) Montagne, 1845	Cystophora retorta	Chromista	Ochrophyta	Phaeophyceae	Fucales	Sargassaceae	Blossevillea	Species	unaccepted
547580	369413	547580	Blossevillea retroflexa	(Labillardière) J.Agardh	Blossevillea retroflexa	Chromista	Ochrophyta	Phaeophyceae	Fucales	Sargassaceae	Blossevillea	Species	accepted
373325	144132	373325	Sargassum scabridum	J.D.Hooker & Harvey, 1845	Sargassum scabridum	Chromista	Ochrophyta	Phaeophyceae	Fucales	Sargassaceae	Sargassum	Species	accepted
373469	369836	373469	Lessonia adamsiae	C.H.Hay, 1987	Lessonia adamsiae	Chromista	Ochrophyta	Phaeophyceae	Laminariales	Lessoniaceae	Lessonia	Species	accepted
373470	369836	373470	Lessonia tholiformis	C.H.Hay, 1989	Lessonia tholiformis	Chromista	Ochrophyta	Phaeophyceae	Laminariales	Lessoniaceae	Lessonia	Species	accepted
373471	369600	373471	Durvillaea chathamensis	C.H.Hay, 1979	Durvillaea chathamensis	Chromista	Ochrophyta	Phaeophyceae	Fucales	Durvillaeaceae	Durvillaea	Species	accepted
495079	144233	1380854	Zostera capricorni	Ascherson, 1876	Zostera muelleri subsp. capricorni	Plantae	Tracheophyta	Magnoliopsida	Alismatales	Zosteraceae	Zostera	Species	unaccepted
495081	144233	495081	Zostera muelleri	Irmisch ex Ascherson, 1867	Zostera muelleri	Plantae	Tracheophyta	Magnoliopsida	Alismatales	Zosteraceae	Zostera	Species	accepted
373481	369824	373481	Landsburgia myricifolia	J.Agardh, 1870	Landsburgia myricifolia	Chromista	Ochrophyta	Phaeophyceae	Fucales	Sargassaceae	Landsburgia	Species	accepted
374710	369762	555296	Heterozostera tasmanica	(Martens ex Ascherson) den Hartog, 1970	Zostera tasmanica	Plantae	Tracheophyta	Magnoliopsida	Alismatales	Zosteraceae	Heterozostera	Species	unaccepted
214345	144195	214345	Ecklonia fastigiata	(Endlicher & Diesing) Papenfuss, 1940	Ecklonia fastigiata	Chromista	Ochrophyta	Phaeophyceae	Laminariales	Lessoniaceae	Ecklonia	Species	accepted
498352	144199	214346	Laminaria schinzii	Foslie, 1893	Laminaria pallida	Chromista	Ochrophyta	Phaeophyceae	Laminariales	Laminariaceae	Laminaria	Species	unaccepted
374540	144132	374540	Sargassum tilesii	Grunow, 1916	Sargassum tilesii	Chromista	Ochrophyta	Phaeophyceae	Fucales	Sargassaceae	Sargassum	Species	accepted
238877	144129	372019	Fucus articulatus	Forsskål, 1775	Hormophysa cuneiformis	Chromista	Ochrophyta	Phaeophyceae	Fucales	Fucaceae	Fucus	Species	unaccepted
495032	144132	495032	Sargassum turbinarioides	Grunow, 1915	Sargassum turbinarioides	Chromista	Ochrophyta	Phaeophyceae	Fucales	Sargassaceae	Sargassum	Species	accepted
211946	370418	494984	Sargassum (Sargassum) spathulaefolium	J. Agardh, 1848	Sargassum swartzii	Chromista	Ochrophyta	Phaeophyceae	Fucales	Sargassaceae	Sargassum	Species	alternate representation
526712	144132	526712	Sargassum horridulum	Grunow, 1874	Sargassum horridulum	Chromista	Ochrophyta	Phaeophyceae	Fucales	Sargassaceae	Sargassum	Species	accepted
211931	144132	211931	Sargassum scopula	Grunow, 1916	Sargassum scopula	Chromista	Ochrophyta	Phaeophyceae	Fucales	Sargassaceae	Sargassum	Species	accepted
211977	144132	211977	Sargassum hombronianum	Montagne, 1845	Sargassum hombronianum	Chromista	Ochrophyta	Phaeophyceae	Fucales	Sargassaceae	Sargassum	Species	accepted
499511	144132	495042	Sargassum cristatum	J.Agardh, 1889	Sargassum distichum	Chromista	Ochrophyta	Phaeophyceae	Fucales	Sargassaceae	Sargassum	Species	unaccepted
374526	144132	374526	Sargassum ligulatum	C.Agardh, 1824	Sargassum ligulatum	Chromista	Ochrophyta	Phaeophyceae	Fucales	Sargassaceae	Sargassum	Species	accepted
374621	144132	374621	Sargassum claviferum	J.Agardh, 1889	Sargassum claviferum	Chromista	Ochrophyta	Phaeophyceae	Fucales	Sargassaceae	Sargassum	Species	accepted
374703	144233	1379928	Zostera mucronata	Hartog, 1970	Zostera muelleri subsp. mucronata	Plantae	Tracheophyta	Magnoliopsida	Alismatales	Zosteraceae	Zostera	Species	unaccepted
374711	144232	374711	Posidonia angustifolia	Cambridge & Kuo, 1979	Posidonia angustifolia	Plantae	Tracheophyta	Magnoliopsida	Alismatales	Posidoniaceae	Posidonia	Species	accepted
374713	144232	374713	Posidonia ostenfeldii	Hartog, 1970	Posidonia ostenfeldii	Plantae	Tracheophyta	Magnoliopsida	Alismatales	Posidoniaceae	Posidonia	Species	accepted
374714	144232	374714	Posidonia sinuosa	Cambridge & Kuo, 1979	Posidonia sinuosa	Plantae	Tracheophyta	Magnoliopsida	Alismatales	Posidoniaceae	Posidonia	Species	accepted
374719	369336	374719	Amphibolis griffithii	(J.M.Black) den Hartog, 1970	Amphibolis griffithii	Plantae	Tracheophyta	Magnoliopsida	Alismatales	Cymodoceaceae	Amphibolis	Species	accepted
374884	369923	374884	Myriodesma leptophyllum	J.Agardh, 1890	Myriodesma leptophyllum	Chromista	Ochrophyta	Phaeophyceae	Fucales	Sargassaceae	Myriodesma	Species	accepted
374885	369923	374885	Myriodesma harveyanum	Nizamuddin & Womersley, 1967	Myriodesma harveyanum	Chromista	Ochrophyta	Phaeophyceae	Fucales	Sargassaceae	Myriodesma	Species	accepted
374886	369923	374886	Myriodesma tuberosum	J.Agardh, 1894	Myriodesma tuberosum	Chromista	Ochrophyta	Phaeophyceae	Fucales	Sargassaceae	Myriodesma	Species	accepted
496113	144132	494899	Sargassum berberifolium	J.Agardh, 1848	Sargassum ilicifolium	Chromista	Ochrophyta	Phaeophyceae	Fucales	Sargassaceae	Sargassum	Species	unaccepted
495054	144132	495054	Sargassum podacanthum	Sonder, 1845	Sargassum podacanthum	Chromista	Ochrophyta	Phaeophyceae	Fucales	Sargassaceae	Sargassum	Species	accepted
499514	144132	550973	Sargassum aciculare	Grunow, 1874	Sargassum filifolium var. aciculare	Chromista	Ochrophyta	Phaeophyceae	Fucales	Sargassaceae	Sargassum	Species	unaccepted
500220	370193	623861	Sargassopsis peronii	(C.Agardh) Trevisan, 1843	Sargassopsis decurrens	Chromista	Ochrophyta	Phaeophyceae	Fucales	Sargassaceae	Sargassopsis	Species	unaccepted
374172	144132	211988	Sargassum odontocarpum	Sonder, 1871	Sargassum aquifolium	Chromista	Ochrophyta	Phaeophyceae	Fucales	Sargassaceae	Sargassum	Species	unaccepted
374080	144132	494899	Sargassum turbinatifolium	C.K.Tseng & Lu, 1979	Sargassum ilicifolium	Chromista	Ochrophyta	Phaeophyceae	Fucales	Sargassaceae	Sargassum	Species	unaccepted
500204	144129	211957	Fucus lendigerus	Linnaeus, 1753	Sargassum lendigerum	Chromista	Ochrophyta	Phaeophyceae	Fucales	Fucaceae	Fucus	Species	unaccepted
211943	144132	211943	Sargassum persicum	Kützing, 1849	Sargassum persicum	Chromista	Ochrophyta	Phaeophyceae	Fucales	Sargassaceae	Sargassum	Species	accepted
495019	144132	495019	Sargassum subspathulatum	(Grunow) Grunow, 1916	Sargassum subspathulatum	Chromista	Ochrophyta	Phaeophyceae	Fucales	Sargassaceae	Sargassum	Species	accepted
495045	144132	495045	Sargassum hemiphylloides	Kützing, 1847	Sargassum hemiphylloides	Chromista	Ochrophyta	Phaeophyceae	Fucales	Sargassaceae	Sargassum	Species	accepted
548380	144132	548380	Sargassum portieranum		Sargassum portieranum	Chromista	Ochrophyta	Phaeophyceae	Fucales	Sargassaceae	Sargassum	Species	accepted
374502	144132	374502	Sargassum herbaceum	Kützing, 1849	Sargassum herbaceum	Chromista	Ochrophyta	Phaeophyceae	Fucales	Sargassaceae	Sargassum	Species	accepted
374538	144132	374538	Sargassum subfalcatum	Sonder, 1854	Sargassum subfalcatum	Chromista	Ochrophyta	Phaeophyceae	Fucales	Sargassaceae	Sargassum	Species	accepted
495003	144132	495003	Sargassum belangeri	Bory de Saint-Vincent, 1834	Sargassum belangeri	Chromista	Ochrophyta	Phaeophyceae	Fucales	Sargassaceae	Sargassum	Species	accepted
495014	144132	495014	Sargassum microphyllum	C.Agardh, 1820	Sargassum microphyllum	Chromista	Ochrophyta	Phaeophyceae	Fucales	Sargassaceae	Sargassum	Species	accepted
500173	144132	495309	Sargassum hawaiiense	Doty & Newhouse, 1966	Sargassum obtusifolium	Chromista	Ochrophyta	Phaeophyceae	Fucales	Sargassaceae	Sargassum	Species	unaccepted
500224	144132	494865	Sargassum brevifolium	Greville, 1849	Sargassum polycystum	Chromista	Ochrophyta	Phaeophyceae	Fucales	Sargassaceae	Sargassum	Species	unaccepted
374537	144132	374537	Sargassum squarrosum	Greville, 1849	Sargassum squarrosum	Chromista	Ochrophyta	Phaeophyceae	Fucales	Sargassaceae	Sargassum	Species	accepted
374535	144132	374535	Sargassum pseudocystocarpum	Grunow, 1886	Sargassum pseudocystocarpum	Chromista	Ochrophyta	Phaeophyceae	Fucales	Sargassaceae	Sargassum	Species	accepted
500217	369443	495017	Carpacanthus parvifolius	(Turner) Kützing, 1843	Sargassum parvifolium	Chromista	Ochrophyta	Phaeophyceae	Fucales	Sargassaceae	Carpacanthus	Species	unaccepted
499109	144129	145735	Fucus bulbosus	Hudson, 1778	Saccorhiza polyschides	Chromista	Ochrophyta	Phaeophyceae	Fucales	Fucaceae	Fucus	Species	unaccepted
211958	144132	211958	Sargassum hildebrandtii	Grunow, 1889	Sargassum hildebrandtii	Chromista	Ochrophyta	Phaeophyceae	Fucales	Sargassaceae	Sargassum	Species	accepted
211973	144132	211973	Sargassum calophyllum	De Notaris, 1858	Sargassum calophyllum	Chromista	Ochrophyta	Phaeophyceae	Fucales	Sargassaceae	Sargassum	Species	accepted
495251	144132	374532	Sargassum stolonifolium	S.-M.Phang & T.Yoshida, 1997	Sargassum plagiophyllum	Chromista	Ochrophyta	Phaeophyceae	Fucales	Sargassaceae	Sargassum	Species	unaccepted
374498	144132	374498	Sargassum erinaceum	Greville ex Kuntze, 1880	Sargassum erinaceum	Chromista	Ochrophyta	Phaeophyceae	Fucales	Sargassaceae	Sargassum	Species	accepted
374499	144132	374499	Sargassum fergusonii	Grunow, 1915	Sargassum fergusonii	Chromista	Ochrophyta	Phaeophyceae	Fucales	Sargassaceae	Sargassum	Species	accepted
374359	144132	374359	Sargassum congkinhii	Pham-Hoàng Hô, 1967	Sargassum congkinhii	Chromista	Ochrophyta	Phaeophyceae	Fucales	Sargassaceae	Sargassum	Species	accepted
374360	144132	374360	Sargassum bicorne	J.Agardh, 1848	Sargassum bicorne	Chromista	Ochrophyta	Phaeophyceae	Fucales	Sargassaceae	Sargassum	Species	accepted
375898	144132	375898	Sargassum cornutifructum	Nguyen Huu Dinh & Huynh Quang Nang, 1999	Sargassum cornutifructum	Chromista	Ochrophyta	Phaeophyceae	Fucales	Sargassaceae	Sargassum	Species	accepted
376107	144132	376107	Sargassum cotoense	Nguyen Huu Dai, 2002	Sargassum cotoense	Chromista	Ochrophyta	Phaeophyceae	Fucales	Sargassaceae	Sargassum	Species	accepted
376108	144132	376108	Sargassum phamhoangii	Nguyen Huu Dai, 2002	Sargassum phamhoangii	Chromista	Ochrophyta	Phaeophyceae	Fucales	Sargassaceae	Sargassum	Species	accepted
388002	144132	388002	Sargassum quinhonense	Nguyen Huu Dai, 2002	Sargassum quinhonense	Chromista	Ochrophyta	Phaeophyceae	Fucales	Sargassaceae	Sargassum	Species	accepted
495025	144132	495025	Sargassum longifructum	C.K.Tseng & B.Lu, 1987	Sargassum longifructum	Chromista	Ochrophyta	Phaeophyceae	Fucales	Sargassaceae	Sargassum	Species	accepted
495031	144132	495031	Sargassum feldmannii	Pham-Hoàng Hô, 1967	Sargassum feldmannii	Chromista	Ochrophyta	Phaeophyceae	Fucales	Sargassaceae	Sargassum	Species	accepted
495114	144132	495114	Sargassum gracillimum	Reinbold, 1913	Sargassum gracillimum	Chromista	Ochrophyta	Phaeophyceae	Fucales	Sargassaceae	Sargassum	Species	accepted
495248	144132	495248	Sargassum denticarpum	Ajisaka, 1994	Sargassum denticarpum	Chromista	Ochrophyta	Phaeophyceae	Fucales	Sargassaceae	Sargassum	Species	accepted
503390	144132	503390	Sargassum armatum	J.Agardh, 1848	Sargassum armatum	Chromista	Ochrophyta	Phaeophyceae	Fucales	Sargassaceae	Sargassum	Species	accepted
374479	144132	374479	Sargassum dumosum	Greville, 1848	Sargassum dumosum	Chromista	Ochrophyta	Phaeophyceae	Fucales	Sargassaceae	Sargassum	Species	accepted
374536	144132	374536	Sargassum scherzerianum	Grunow, 1868	Sargassum scherzerianum	Chromista	Ochrophyta	Phaeophyceae	Fucales	Sargassaceae	Sargassum	Species	accepted
500052	144132	374472	Sargassum zanardinii	Schiffner, 1934	Nizamuddinia zanardinii	Chromista	Ochrophyta	Phaeophyceae	Fucales	Sargassaceae	Sargassum	Species	unaccepted
374458	369321	624313	Acystis heinii	Schiffner, 1934	Polycladia heinii	Chromista	Ochrophyta	Phaeophyceae	Fucales	Sargassaceae	Acystis	Species	unaccepted
145720	144195	145720	Ecklonia muratii	Feldmann	Ecklonia muratii	Chromista	Ochrophyta	Phaeophyceae	Laminariales	Lessoniaceae	Ecklonia	Species	accepted
501961	144132	550881	Sargassum cheirifolium	Kützing, 1849	Sargassum cymosum var. esperi	Chromista	Ochrophyta	Phaeophyceae	Fucales	Sargassaceae	Sargassum	Species	unaccepted
500059	144132	553239	Sargassum dichocarpum	Kützing, 1849	Sargassum cymosum f. dichocarpum	Chromista	Ochrophyta	Phaeophyceae	Fucales	Sargassaceae	Sargassum	Species	unaccepted
503511	144126	503511	Cystoseira senegalensis	P.A.Dangeard, 1938	Cystoseira senegalensis	Chromista	Ochrophyta	Phaeophyceae	Fucales	Sargassaceae	Cystoseira	Species	accepted
376511	144132	376511	Sargassum steinitzii	Lipkin & P.C.Silva, 2002	Sargassum steinitzii	Chromista	Ochrophyta	Phaeophyceae	Fucales	Sargassaceae	Sargassum	Species	accepted
377046	144126	377046	Cystoseira sonderi	(Kützing) Piccone, 1886	Cystoseira sonderi	Chromista	Ochrophyta	Phaeophyceae	Fucales	Sargassaceae	Cystoseira	Species	accepted
494973	144132	494973	Sargassum emarginatum	C.K.Tseng & Lu, 1978	Sargassum emarginatum	Chromista	Ochrophyta	Phaeophyceae	Fucales	Sargassaceae	Sargassum	Species	accepted
494982	144132	494982	Sargassum parvivesiculosum	C.K.Tseng & Lu, 1979	Sargassum parvivesiculosum	Chromista	Ochrophyta	Phaeophyceae	Fucales	Sargassaceae	Sargassum	Species	accepted
494983	144132	494983	Sargassum subtilissimum	C.K.Tseng & B.Lu, 1979	Sargassum subtilissimum	Chromista	Ochrophyta	Phaeophyceae	Fucales	Sargassaceae	Sargassum	Species	accepted
373200	144132	373200	Sargassum esperi	C.Agardh, 1820	Sargassum esperi	Chromista	Ochrophyta	Phaeophyceae	Fucales	Sargassaceae	Sargassum	Species	accepted
374473	144132	374473	Sargassum concinnum	Greville ex J.Agardh, 1848	Sargassum concinnum	Chromista	Ochrophyta	Phaeophyceae	Fucales	Sargassaceae	Sargassum	Species	accepted
374478	144132	374478	Sargassum divaricatum	Greville, 1849	Sargassum divaricatum	Chromista	Ochrophyta	Phaeophyceae	Fucales	Sargassaceae	Sargassum	Species	accepted
374534	144132	374534	Sargassum prismaticum	V.D.Chauhan, 1965	Sargassum prismaticum	Chromista	Ochrophyta	Phaeophyceae	Fucales	Sargassaceae	Sargassum	Species	accepted
374465	144126	624314	Cystoseira indica	(Thivy & Doshi) Mairh, 1968	Polycladia indica	Chromista	Ochrophyta	Phaeophyceae	Fucales	Sargassaceae	Cystoseira	Species	unaccepted
145523	144126	145523	Cystoseira mauritanica	Sauvageau, 1911	Cystoseira mauritanica	Chromista	Ochrophyta	Phaeophyceae	Fucales	Sargassaceae	Cystoseira	Species	accepted
374194	144132	374194	Sargassum philippinense	Grunow, 1916	Sargassum philippinense	Chromista	Ochrophyta	Phaeophyceae	Fucales	Sargassaceae	Sargassum	Species	accepted
494854	144132	494854	Sargassum kushimotense	Yendo, 1907	Sargassum kushimotense	Chromista	Ochrophyta	Phaeophyceae	Fucales	Sargassaceae	Sargassum	Species	accepted
495006	144132	495006	Sargassum cystophyllum	Montagne, 1842	Sargassum cystophyllum	Chromista	Ochrophyta	Phaeophyceae	Fucales	Sargassaceae	Sargassum	Species	accepted
495008	144132	495008	Sargassum filiforme	Montagne, 1844	Sargassum filiforme	Chromista	Ochrophyta	Phaeophyceae	Fucales	Sargassaceae	Sargassum	Species	accepted
495113	144132	495113	Sargassum balingasayense	Trono, 1994	Sargassum balingasayense	Chromista	Ochrophyta	Phaeophyceae	Fucales	Sargassaceae	Sargassum	Species	accepted
495130	144132	495130	Sargassum dotyi	Trono, 1994	Sargassum dotyi	Chromista	Ochrophyta	Phaeophyceae	Fucales	Sargassaceae	Sargassum	Species	accepted
495245	144132	495245	Sargassum abbottiae	G.C.Trono, Jr., 1994	Sargassum abbottiae	Chromista	Ochrophyta	Phaeophyceae	Fucales	Sargassaceae	Sargassum	Species	accepted
495246	144132	495246	Sargassum bataanense	G.C.Trono, 1994	Sargassum bataanense	Chromista	Ochrophyta	Phaeophyceae	Fucales	Sargassaceae	Sargassum	Species	accepted
495247	144132	495247	Sargassum currimaoense	G.C.Trono, 1994	Sargassum currimaoense	Chromista	Ochrophyta	Phaeophyceae	Fucales	Sargassaceae	Sargassum	Species	accepted
495249	144132	495249	Sargassum ohnoi	G.C.Trono, 1994	Sargassum ohnoi	Chromista	Ochrophyta	Phaeophyceae	Fucales	Sargassaceae	Sargassum	Species	accepted
495250	144132	495250	Sargassum samarense	G.C.Trono, Jr, 1994	Sargassum samarense	Chromista	Ochrophyta	Phaeophyceae	Fucales	Sargassaceae	Sargassum	Species	accepted
495252	144132	495252	Sargassum sullivanii	G.C.Trono, 1994	Sargassum sullivanii	Chromista	Ochrophyta	Phaeophyceae	Fucales	Sargassaceae	Sargassum	Species	accepted
495253	144132	495253	Sargassum umezakii	G.C.Trono, 1994	Sargassum umezakii	Chromista	Ochrophyta	Phaeophyceae	Fucales	Sargassaceae	Sargassum	Species	accepted
495254	144132	495254	Sargassum velasquezii	G.C.Trono, 1992	Sargassum velasquezii	Chromista	Ochrophyta	Phaeophyceae	Fucales	Sargassaceae	Sargassum	Species	accepted
495255	144132	495255	Sargassum yoshidae	G.C.Trono, 1994	Sargassum yoshidae	Chromista	Ochrophyta	Phaeophyceae	Fucales	Sargassaceae	Sargassum	Species	accepted
495112	144132	495112	Sargassum laxifolium	C.K.Tseng & Lu Baroen, 1987	Sargassum laxifolium	Chromista	Ochrophyta	Phaeophyceae	Fucales	Sargassaceae	Sargassum	Species	accepted
375331	144132	375331	Sargassum amabile	Yamada, 1942	Sargassum amabile	Chromista	Ochrophyta	Phaeophyceae	Fucales	Sargassaceae	Sargassum	Species	accepted
375341	144132	375341	Sargassum kasyotense	Yamada, 1944	Sargassum kasyotense	Chromista	Ochrophyta	Phaeophyceae	Fucales	Sargassaceae	Sargassum	Species	accepted
495110	144132	495110	Sargassum rostratum	J.Agardh, 1896	Sargassum rostratum	Chromista	Ochrophyta	Phaeophyceae	Fucales	Sargassaceae	Sargassum	Species	accepted
495117	144132	495117	Sargassum qinzhounse	C.K.Tseng & B.Lu, 1994	Sargassum qinzhounse	Chromista	Ochrophyta	Phaeophyceae	Fucales	Sargassaceae	Sargassum	Species	accepted
498403	204560	372020	Cystophyllum caespitosum	Yendo, 1907	Myagropsis myagroides	Chromista	Ochrophyta	Phaeophyceae	Fucales	Sargassaceae	Cystophyllum	Species	unaccepted
375537	144197	375537	Chorda rigida	H.Kawai & Arai, 2001	Chorda rigida	Chromista	Ochrophyta	Phaeophyceae	Laminariales	Chordaceae	Chorda	Species	accepted
374082	144132	374082	Sargassum xishaense	C.K.Tseng & Lu, 1979	Sargassum xishaense	Chromista	Ochrophyta	Phaeophyceae	Fucales	Sargassaceae	Sargassum	Species	accepted
374119	370216	374119	Silvetia siliquosa	(C.K.Tseng & C.F.Chang) E.A.Serrão, T.O.Cho, S.M.Boo & S.H.Brawley, 1999	Silvetia siliquosa	Chromista	Ochrophyta	Phaeophyceae	Fucales	Fucaceae	Silvetia	Species	accepted
499326	144130	374119	Pelvetia siliquosa	C.K.Tseng & C.F.Chang, 1953	Silvetia siliquosa	Chromista	Ochrophyta	Phaeophyceae	Fucales	Fucaceae	Pelvetia	Species	unaccepted
375273	144132	375273	Sargassum weizhounse	C.K.Tseng & Lu, 2002	Sargassum weizhounse	Chromista	Ochrophyta	Phaeophyceae	Fucales	Sargassaceae	Sargassum	Species	accepted
375338	144132	375338	Sargassum rhizophorum	Tseng & Lu, 2002	Sargassum rhizophorum	Chromista	Ochrophyta	Phaeophyceae	Fucales	Sargassaceae	Sargassum	Species	accepted
375271	144132	375271	Sargassum nigrifolioides	C.K.Tseng & Lu, 1985	Sargassum nigrifolioides	Chromista	Ochrophyta	Phaeophyceae	Fucales	Sargassaceae	Sargassum	Species	accepted
375274	144132	375274	Sargassum huangluense	C.K.Tseng & Lu, 1996	Sargassum huangluense	Chromista	Ochrophyta	Phaeophyceae	Fucales	Sargassaceae	Sargassum	Species	accepted
375276	144132	375276	Sargassum zhangii	C.K.Tseng & Lu Baoren, 1999	Sargassum zhangii	Chromista	Ochrophyta	Phaeophyceae	Fucales	Sargassaceae	Sargassum	Species	accepted
375277	144132	375277	Sargassum banyuejiaoense	C.K.Tseng & Lu, 1996	Sargassum banyuejiaoense	Chromista	Ochrophyta	Phaeophyceae	Fucales	Sargassaceae	Sargassum	Species	accepted
375278	144132	375278	Sargassum nanshaense	C.K.Tseng & Lu, 1996	Sargassum nanshaense	Chromista	Ochrophyta	Phaeophyceae	Fucales	Sargassaceae	Sargassum	Species	accepted
375280	144132	375280	Sargassum costatum	Tseng & Lu, 1996	Sargassum costatum	Chromista	Ochrophyta	Phaeophyceae	Fucales	Sargassaceae	Sargassum	Species	accepted
375285	144132	375285	Sargassum densicystum	Tseng & Lu, 1996	Sargassum densicystum	Chromista	Ochrophyta	Phaeophyceae	Fucales	Sargassaceae	Sargassum	Species	accepted
375286	144132	375286	Sargassum capitatum	Tseng & Lu, 2002	Sargassum capitatum	Chromista	Ochrophyta	Phaeophyceae	Fucales	Sargassaceae	Sargassum	Species	accepted
375287	144132	375287	Sargassum euryphyllum	(Grunow) Tseng & Lu Baoren, 2002	Sargassum euryphyllum	Chromista	Ochrophyta	Phaeophyceae	Fucales	Sargassaceae	Sargassum	Species	accepted
375294	144132	375294	Sargassum fuliginosoides	Tseng & Lu, 2000	Sargassum fuliginosoides	Chromista	Ochrophyta	Phaeophyceae	Fucales	Sargassaceae	Sargassum	Species	accepted
375295	144132	375295	Sargassum gemmiphorum	Tseng & Lu, 2000	Sargassum gemmiphorum	Chromista	Ochrophyta	Phaeophyceae	Fucales	Sargassaceae	Sargassum	Species	accepted
375297	144132	494986	Sargassum shandongense	C.K.Tseng, Z.F.Zhang & B.Lu, 2000	Sargassum vachellianum	Chromista	Ochrophyta	Phaeophyceae	Fucales	Sargassaceae	Sargassum	Species	unaccepted
375298	144132	375298	Sargassum integrifolioides	Tseng & Lu, 2000	Sargassum integrifolioides	Chromista	Ochrophyta	Phaeophyceae	Fucales	Sargassaceae	Sargassum	Species	accepted
375301	144132	494986	Sargassum qingdaoense	C.K.Tseng & B.Lu, 2000	Sargassum vachellianum	Chromista	Ochrophyta	Phaeophyceae	Fucales	Sargassaceae	Sargassum	Species	unaccepted
375307	144132	375307	Sargassum pumilum	Tseng & Lu, 2000	Sargassum pumilum	Chromista	Ochrophyta	Phaeophyceae	Fucales	Sargassaceae	Sargassum	Species	accepted
375327	144132	375327	Sargassum yongxingense	Tseng & Lu, 1997	Sargassum yongxingense	Chromista	Ochrophyta	Phaeophyceae	Fucales	Sargassaceae	Sargassum	Species	accepted
375328	144132	375328	Sargassum sanyaense	C.K.Tseng & Lu Baoren, 1997	Sargassum sanyaense	Chromista	Ochrophyta	Phaeophyceae	Fucales	Sargassaceae	Sargassum	Species	accepted
375329	144132	375329	Sargassum megalocystum	C.K.Tseng & B.Lu, 1997	Sargassum megalocystum	Chromista	Ochrophyta	Phaeophyceae	Fucales	Sargassaceae	Sargassum	Species	accepted
375330	144132	375330	Sargassum dazhouense	Tseng & Lu, 1997	Sargassum dazhouense	Chromista	Ochrophyta	Phaeophyceae	Fucales	Sargassaceae	Sargassum	Species	accepted
375332	144132	375332	Sargassum beihaiense	C.K.Tseng & B.Lu, 1999	Sargassum beihaiense	Chromista	Ochrophyta	Phaeophyceae	Fucales	Sargassaceae	Sargassum	Species	accepted
375333	144132	375333	Sargassum taiwanicum	C.KTseng & B.Lu, 1999	Sargassum taiwanicum	Chromista	Ochrophyta	Phaeophyceae	Fucales	Sargassaceae	Sargassum	Species	accepted
375334	144132	375334	Sargassum silvai	Tseng & Lu, 1999	Sargassum silvai	Chromista	Ochrophyta	Phaeophyceae	Fucales	Sargassaceae	Sargassum	Species	accepted
375335	144132	375335	Sargassum wangii	C.K.Tseng & Lu Baoren, 1998	Sargassum wangii	Chromista	Ochrophyta	Phaeophyceae	Fucales	Sargassaceae	Sargassum	Species	accepted
375336	144132	375336	Sargassum ilicifolioides	Tseng & Lu, 2002	Sargassum ilicifolioides	Chromista	Ochrophyta	Phaeophyceae	Fucales	Sargassaceae	Sargassum	Species	accepted
375337	144132	375337	Sargassum integerrimum	Tseng & Lu, 2002	Sargassum integerrimum	Chromista	Ochrophyta	Phaeophyceae	Fucales	Sargassaceae	Sargassum	Species	accepted
375339	144132	375339	Sargassum symphyorhizoideum	Tseng & Lu, 2002	Sargassum symphyorhizoideum	Chromista	Ochrophyta	Phaeophyceae	Fucales	Sargassaceae	Sargassum	Species	accepted
375340	144132	375340	Sargassum yinggehaiense	Tseng & Lu, 2002	Sargassum yinggehaiense	Chromista	Ochrophyta	Phaeophyceae	Fucales	Sargassaceae	Sargassum	Species	accepted
375342	144132	375342	Sargassum parvifolioides	Tseng & Lu, 2002	Sargassum parvifolioides	Chromista	Ochrophyta	Phaeophyceae	Fucales	Sargassaceae	Sargassum	Species	accepted
375343	144132	375343	Sargassum fuscifolium	Tseng & Lu, 2002	Sargassum fuscifolium	Chromista	Ochrophyta	Phaeophyceae	Fucales	Sargassaceae	Sargassum	Species	accepted
375344	144132	375344	Sargassum longivesiculosum	Tseng & Lu, 1998	Sargassum longivesiculosum	Chromista	Ochrophyta	Phaeophyceae	Fucales	Sargassaceae	Sargassum	Species	accepted
375345	144132	375345	Sargassum tenuifolioides	Tseng & Lu, 2002	Sargassum tenuifolioides	Chromista	Ochrophyta	Phaeophyceae	Fucales	Sargassaceae	Sargassum	Species	accepted
375346	144132	375346	Sargassum biserrulioides	C.K.Tseng & Lu Baroen, 2002	Sargassum biserrulioides	Chromista	Ochrophyta	Phaeophyceae	Fucales	Sargassaceae	Sargassum	Species	accepted
375347	144132	375347	Sargassum siliculosoides	Tseng & Lu, 2002	Sargassum siliculosoides	Chromista	Ochrophyta	Phaeophyceae	Fucales	Sargassaceae	Sargassum	Species	accepted
375348	144132	375348	Sargassum pseudolanceolatum	Tseng & Lu, 2002	Sargassum pseudolanceolatum	Chromista	Ochrophyta	Phaeophyceae	Fucales	Sargassaceae	Sargassum	Species	accepted
375350	144132	375350	Sargassum fujianense	C.K.Tseng & B.Lu, 2002	Sargassum fujianense	Chromista	Ochrophyta	Phaeophyceae	Fucales	Sargassaceae	Sargassum	Species	accepted
375352	144132	375352	Sargassum subdroserifolium	Tseng & Lu, 2002	Sargassum subdroserifolium	Chromista	Ochrophyta	Phaeophyceae	Fucales	Sargassaceae	Sargassum	Species	accepted
500231	144132	494984	Sargassum acutifolium	Greville, 1849	Sargassum swartzii	Chromista	Ochrophyta	Phaeophyceae	Fucales	Sargassaceae	Sargassum	Species	unaccepted
499512	144129	495002	Fucus baccularia	Mertens, 1819	Sargassum baccularia	Chromista	Ochrophyta	Phaeophyceae	Fucales	Fucaceae	Fucus	Species	unaccepted
495023	144132	495023	Sargassum bulbiferum	Yoshida, 1994	Sargassum bulbiferum	Chromista	Ochrophyta	Phaeophyceae	Fucales	Sargassaceae	Sargassum	Species	accepted
495111	144132	495111	Sargassum naozhounse	C.K.Tseng & Lu, 1987	Sargassum naozhounse	Chromista	Ochrophyta	Phaeophyceae	Fucales	Sargassaceae	Sargassum	Species	accepted
495115	144132	495115	Sargassum longicaulis	Tseng & Lu, 1994	Sargassum longicaulis	Chromista	Ochrophyta	Phaeophyceae	Fucales	Sargassaceae	Sargassum	Species	accepted
495116	144132	495116	Sargassum capilliforme	Tseng & Lu, 1994	Sargassum capilliforme	Chromista	Ochrophyta	Phaeophyceae	Fucales	Sargassaceae	Sargassum	Species	accepted
495118	144132	495118	Sargassum agaviforme	C.K.Tseng & B.Lu, 1994	Sargassum agaviforme	Chromista	Ochrophyta	Phaeophyceae	Fucales	Sargassaceae	Sargassum	Species	accepted
495119	144132	495119	Sargassum frutescens	C.K.Tseng & B.Lu, 1994	Sargassum frutescens	Chromista	Ochrophyta	Phaeophyceae	Fucales	Sargassaceae	Sargassum	Species	accepted
495120	144132	495120	Sargassum fruticulosum	C.K.Tseng & B.Lu, 1994	Sargassum fruticulosum	Chromista	Ochrophyta	Phaeophyceae	Fucales	Sargassaceae	Sargassum	Species	accepted
495121	144132	495121	Sargassum guangdongii	C.K.Tseng & B.Lu, 1994	Sargassum guangdongii	Chromista	Ochrophyta	Phaeophyceae	Fucales	Sargassaceae	Sargassum	Species	accepted
495122	144132	495122	Sargassum leizhouense	C.K.Tseng & B.Lu, 1994	Sargassum leizhouense	Chromista	Ochrophyta	Phaeophyceae	Fucales	Sargassaceae	Sargassum	Species	accepted
495123	144132	495123	Sargassum shangchuanii	C.K.Tseng & B.Lu, 1994	Sargassum shangchuanii	Chromista	Ochrophyta	Phaeophyceae	Fucales	Sargassaceae	Sargassum	Species	accepted
495124	144132	495124	Sargassum primitivum	C.K.Tseng & Lu Baoren, 1995	Sargassum primitivum	Chromista	Ochrophyta	Phaeophyceae	Fucales	Sargassaceae	Sargassum	Species	accepted
495125	144132	495125	Sargassum hainanense	C.K.Tseng & B.Lu, 1995	Sargassum hainanense	Chromista	Ochrophyta	Phaeophyceae	Fucales	Sargassaceae	Sargassum	Species	accepted
495126	144132	495126	Sargassum wenchangense	C.K.Tseng & Lu Baoren, 1995	Sargassum wenchangense	Chromista	Ochrophyta	Phaeophyceae	Fucales	Sargassaceae	Sargassum	Species	accepted
495127	144132	495127	Sargassum intermedium	C.K.Tseng & B.Lu, 1996	Sargassum intermedium	Chromista	Ochrophyta	Phaeophyceae	Fucales	Sargassaceae	Sargassum	Species	accepted
495128	144132	495128	Sargassum qionghaiense	C.K.Tseng & B.Lu, 1996	Sargassum qionghaiense	Chromista	Ochrophyta	Phaeophyceae	Fucales	Sargassaceae	Sargassum	Species	accepted
495129	144132	495129	Sargassum erumpens	C.K.Tseng & B.Lu, 1996	Sargassum erumpens	Chromista	Ochrophyta	Phaeophyceae	Fucales	Sargassaceae	Sargassum	Species	accepted
495336	144132	495336	Sargassum nozhouense	Tseng & Lu, 1987	Sargassum nozhouense	Chromista	Ochrophyta	Phaeophyceae	Fucales	Sargassaceae	Sargassum	Species	accepted
239223	144129	145504	Fucus abies-marinus	S.G.Gmelin, 1768	Cystoseira abies-marina	Chromista	Ochrophyta	Phaeophyceae	Fucales	Fucaceae	Fucus	Species	unaccepted
500166	144126	145520	Cystoseira canariensis	Sauvageau, 1912	Cystoseira humilis	Chromista	Ochrophyta	Phaeophyceae	Fucales	Sargassaceae	Cystoseira	Species	unaccepted
239246	144129	145560	Fucus natans	Linnaeus, 1753	Sargassum natans	Chromista	Ochrophyta	Phaeophyceae	Fucales	Fucaceae	Fucus	Species	unaccepted
499102	144199	145728	Laminaria iberica	(Hamel) Lami, 1934	Laminaria ochroleuca	Chromista	Ochrophyta	Phaeophyceae	Laminariales	Laminariaceae	Laminaria	Species	unaccepted
500162	144126	494874	Cystoseira thunbergii	(Mertens ex Roth) C.Agardh, 1820	Sargassum thunbergii	Chromista	Ochrophyta	Phaeophyceae	Fucales	Sargassaceae	Cystoseira	Species	unaccepted
239260	144129	494874	Fucus thunbergii	Mertens ex Roth, 1800	Sargassum thunbergii	Chromista	Ochrophyta	Phaeophyceae	Fucales	Fucaceae	Fucus	Species	unaccepted
145538	144126	495048	Cystoseira wildprettii	Nizamuddin	Cystoseira wildpretii	Chromista	Ochrophyta	Phaeophyceae	Fucales	Sargassaceae	Cystoseira	Species	unaccepted
494868	144132	494868	Sargassum salicifolioides	Yamada, 1942	Sargassum salicifolioides	Chromista	Ochrophyta	Phaeophyceae	Fucales	Sargassaceae	Sargassum	Species	accepted
371958	370264	371958	Stschapovia flagellaris	A.D.Zinova, 1954	Stschapovia flagellaris	Chromista	Ochrophyta	Phaeophyceae	Tilopteridales	Stschapoviaceae	Stschapovia	Species	accepted
371983	157205	1312890	Agarum oharaense	Yamada, 1961	Neoagarum oharaense	Chromista	Ochrophyta	Phaeophyceae	Laminariales	Agaraceae	Agarum	Species	unaccepted
372033	144132	372033	Sargassum kashiwajimanum	Yendo, 1907	Sargassum kashiwajimanum	Chromista	Ochrophyta	Phaeophyceae	Fucales	Sargassaceae	Sargassum	Species	accepted
496100	369734	374242	Hedophyllum kuroshioense	Segawa, 1948	Streptophyllopsis kuroshioense	Chromista	Ochrophyta	Phaeophyceae	Laminariales	Laminariaceae	Hedophyllum	Species	unaccepted
374242	370261	374242	Streptophyllopsis kuroshioense	(Segawa) Kajimura, 1981	Streptophyllopsis kuroshioense	Chromista	Ochrophyta	Phaeophyceae	Laminariales	Laminariaceae	Streptophyllopsis	Species	accepted
374699	144233	374699	Zostera asiatica	Miki, 1932	Zostera asiatica	Plantae	Tracheophyta	Magnoliopsida	Alismatales	Zosteraceae	Zostera	Species	accepted
374734	144132	374734	Sargassum wakayamaense	Yoshida, 1994	Sargassum wakayamaense	Chromista	Ochrophyta	Phaeophyceae	Fucales	Sargassaceae	Sargassum	Species	accepted
496099	369546	377085	Cymathaere japonica	Miyabe & Nagai, 1940	Saccharina kurilensis	Chromista	Ochrophyta	Phaeophyceae	Laminariales	Laminariaceae	Cymathaere	Species	unaccepted
494842	144132	494842	Sargassum alternato-pinnatum	Yamada, 1942	Sargassum alternato-pinnatum	Chromista	Ochrophyta	Phaeophyceae	Fucales	Sargassaceae	Sargassum	Species	accepted
496118	144132	494868	Sargassum hyugaense	Yamada, 1942	Sargassum salicifolioides	Chromista	Ochrophyta	Phaeophyceae	Fucales	Sargassaceae	Sargassum	Species	unaccepted
494873	144132	494873	Sargassum tenuifolium	Yamada, 1942	Sargassum tenuifolium	Chromista	Ochrophyta	Phaeophyceae	Fucales	Sargassaceae	Sargassum	Species	accepted
495378	144132	495378	Sargassum boreale	Yoshida & Horiguchi, 2000	Sargassum boreale	Chromista	Ochrophyta	Phaeophyceae	Fucales	Sargassaceae	Sargassum	Species	accepted
526725	144199	847542	Laminaria diabolica	Miyabe, 1902	Saccharina japonica var. diabolica	Chromista	Ochrophyta	Phaeophyceae	Laminariales	Laminariaceae	Laminaria	Species	unaccepted
501731	370311	526723	Undariella peterseniana	(Kjellman) Y.-P.Lee, 1998	Undaria peterseniana	Chromista	Ochrophyta	Phaeophyceae	Laminariales	Alariaceae	Undariella	Species	unaccepted
372016	144126	624316	Cystoseira crassipes	(Mertens ex Turner) C.Agardh, 1821	Stephanocystis crassipes	Chromista	Ochrophyta	Phaeophyceae	Fucales	Sargassaceae	Cystoseira	Species	unaccepted
145516	144126	145516	Cystoseira dubia	Valiante, 1883	Cystoseira dubia	Chromista	Ochrophyta	Phaeophyceae	Fucales	Sargassaceae	Cystoseira	Species	accepted
145519	144126	145523	Cystoseira gibraltarica	(Sauvageau) P.Dangeard, 1949	Cystoseira mauritanica	Chromista	Ochrophyta	Phaeophyceae	Fucales	Sargassaceae	Cystoseira	Species	unaccepted
497112	249682	145733	Phyllaria purpurascens	(C.Agardh) Rostafinsky, 1892	Phyllariopsis purpurascens	Chromista	Ochrophyta	Phaeophyceae	Tilopteridales	Phyllariaceae	Phyllaria	Species	unaccepted
497036	144129	1309803	Fucus axillaris	J.Agardh, 1868	Fucus vesiculosus f. volubilis	Chromista	Ochrophyta	Phaeophyceae	Fucales	Fucaceae	Fucus	Species	unaccepted
145535	144126	145535	Cystoseira susanensis	Nizamuddin, 1985	Cystoseira susanensis	Chromista	Ochrophyta	Phaeophyceae	Fucales	Sargassaceae	Cystoseira	Species	accepted
498051	144126	1063030	Cystoseira gerloffi	Nizamuddin, 1978	Cystoseira montagnei var. tenuior	Chromista	Ochrophyta	Phaeophyceae	Fucales	Sargassaceae	Cystoseira	Species	unaccepted
503512	144132	503512	Sargassum albertisii	Piccone, 1884	Sargassum albertisii	Chromista	Ochrophyta	Phaeophyceae	Fucales	Sargassaceae	Sargassum	Species	accepted
498402	369918	372020	Myagropsis yendoi	Fensholt, 1955	Myagropsis myagroides	Chromista	Ochrophyta	Phaeophyceae	Fucales	Sargassaceae	Myagropsis	Species	unaccepted
375281	144196	375281	Undaria crenata	Y.-P.Lee & J.T.Yoon, 1998	Undaria crenata	Chromista	Ochrophyta	Phaeophyceae	Laminariales	Alariaceae	Undaria	Species	accepted
145509	144126	145509	Cystoseira barbatula	Kützing, 1860	Cystoseira barbatula	Chromista	Ochrophyta	Phaeophyceae	Fucales	Sargassaceae	Cystoseira	Species	accepted
239021	144126	145510	Cystoseira balearica	Sauvageau, 1912	Cystoseira brachycarpa	Chromista	Ochrophyta	Phaeophyceae	Fucales	Sargassaceae	Cystoseira	Species	unaccepted
498611	144126	145516	Cystoseira fucoides	Ercegovic, 1952	Cystoseira dubia	Chromista	Ochrophyta	Phaeophyceae	Fucales	Sargassaceae	Cystoseira	Species	unaccepted
239024	144126	145518	Cystoseira ercegovicii	Giaccone, 1973	Cystoseira foeniculacea	Chromista	Ochrophyta	Phaeophyceae	Fucales	Sargassaceae	Cystoseira	Species	unaccepted
495996	144126	145525	Cystoseira erica-marina	(S.G.Gmelin) Naccari, 1828	Cystoseira montagnei	Chromista	Ochrophyta	Phaeophyceae	Fucales	Sargassaceae	Cystoseira	Species	unaccepted
239022	144126	145510	Cystoseira caespitosa	Sauvageau, 1912	Cystoseira brachycarpa	Chromista	Ochrophyta	Phaeophyceae	Fucales	Sargassaceae	Cystoseira	Species	unaccepted
145515	144126	145515	Cystoseira crinitophylla	Ercegovic, 1952	Cystoseira crinitophylla	Chromista	Ochrophyta	Phaeophyceae	Fucales	Sargassaceae	Cystoseira	Species	accepted
498733	144126	145509	Cystoseira graeca	Schiffner ex Gerloff & Nizamuddin, 1975	Cystoseira barbatula	Chromista	Ochrophyta	Phaeophyceae	Fucales	Sargassaceae	Cystoseira	Species	unaccepted
292668	144126	145525	Cystoseira adriatica	Sauvageau, 1912	Cystoseira montagnei	Chromista	Ochrophyta	Phaeophyceae	Fucales	Sargassaceae	Cystoseira	Species	unaccepted
145522	144126	1063030	Cystoseira jabukae	Ercegovic, 1952	Cystoseira montagnei var. tenuior	Chromista	Ochrophyta	Phaeophyceae	Fucales	Sargassaceae	Cystoseira	Species	unaccepted
145521	144126	145521	Cystoseira hyblaea	Giaccone, 1985	Cystoseira hyblaea	Chromista	Ochrophyta	Phaeophyceae	Fucales	Sargassaceae	Cystoseira	Species	accepted
145527	144126	145527	Cystoseira pelagosae	Ercegovic, 1952	Cystoseira pelagosae	Chromista	Ochrophyta	Phaeophyceae	Fucales	Sargassaceae	Cystoseira	Species	accepted
145529	144126	145529	Cystoseira platyclada	Sauvageau, 1912	Cystoseira platyclada	Chromista	Ochrophyta	Phaeophyceae	Fucales	Sargassaceae	Cystoseira	Species	accepted
501025	144129	145518	Fucus abrotanifolius	Linnaeus, 1753	Cystoseira foeniculacea	Chromista	Ochrophyta	Phaeophyceae	Fucales	Fucaceae	Fucus	Species	unaccepted
501026	144129	145536	Fucus selaginoides	Linnaeus, 1759	Cystoseira tamariscifolia	Chromista	Ochrophyta	Phaeophyceae	Fucales	Fucaceae	Fucus	Species	unaccepted
374116	144126	374116	Cystoseira funkii	Schiffner ex Gerloff & Nizamuddin, 1976	Cystoseira funkii	Chromista	Ochrophyta	Phaeophyceae	Fucales	Sargassaceae	Cystoseira	Species	accepted
503371	144126	145530	Cystoseira sicula	Schiffner ex Gerloff & Nizamuddin, 1976	Cystoseira sauvageauana	Chromista	Ochrophyta	Phaeophyceae	Fucales	Sargassaceae	Cystoseira	Species	unaccepted
503370	144126	503370	Cystoseira pycnoclada	Schiffner ex Gerloff & Nizamuddin, 1976	Cystoseira pycnoclada	Chromista	Ochrophyta	Phaeophyceae	Fucales	Sargassaceae	Cystoseira	Species	accepted
503369	144126	847100	Cystoseira epiphytica	Schiffner ex Gerloff & Nizamuddin, 1976	Cystoseira compressa subsp. pustulata	Chromista	Ochrophyta	Phaeophyceae	Fucales	Sargassaceae	Cystoseira	Species	unaccepted
499049	144129	145716	Fucus esculentus	Linnaeus, 1767	Alaria esculenta	Chromista	Ochrophyta	Phaeophyceae	Fucales	Fucaceae	Fucus	Species	unaccepted
501725	144129	145716	Fucus teres	Goodenough & Woodward, 1797	Alaria esculenta	Chromista	Ochrophyta	Phaeophyceae	Fucales	Fucaceae	Fucus	Species	unaccepted
499050	144129	145722	Fucus filum	Linnaeus, 1753	Chorda filum	Chromista	Ochrophyta	Phaeophyceae	Fucales	Fucaceae	Fucus	Species	unaccepted
239232	144129	145724	Fucus digitatus	Hudson, 1762	Laminaria digitata	Chromista	Ochrophyta	Phaeophyceae	Fucales	Fucaceae	Fucus	Species	unaccepted
500977	144129	234483	Fucus phyllitis	Stackhouse, 1796	Saccharina latissima	Chromista	Ochrophyta	Phaeophyceae	Fucales	Fucaceae	Fucus	Species	unaccepted
499103	144129	234483	Fucus saccharinus	Linnaeus, 1753	Saccharina latissima	Chromista	Ochrophyta	Phaeophyceae	Fucales	Fucaceae	Fucus	Species	unaccepted
235808	144129	235808	Fucus radicans	L.Bergström & L.Kautsky, 2005	Fucus radicans	Chromista	Ochrophyta	Phaeophyceae	Fucales	Fucaceae	Fucus	Species	accepted
500973	144199	234483	Laminaria hieroglyphica	J.Agardh, 1868	Saccharina latissima	Chromista	Ochrophyta	Phaeophyceae	Laminariales	Laminariaceae	Laminaria	Species	unaccepted
501023	144194	145716	Alaria linearis	Strömfelt, 1886	Alaria esculenta	Chromista	Ochrophyta	Phaeophyceae	Laminariales	Alariaceae	Alaria	Species	unaccepted
503440	144194	503440	Alaria flagellaris	Strömfelt, 1886	Alaria flagellaris	Chromista	Ochrophyta	Phaeophyceae	Laminariales	Alariaceae	Alaria	Species	accepted
496436	144198	145723	Halosiphon altae	Jaasund, 1957	Halosiphon tomentosus	Chromista	Ochrophyta	Phaeophyceae	Tilopteridales	Halosiphonaceae	Halosiphon	Species	unaccepted
497302	144199	234483	Laminaria phyllopus	Kjellman, 1906	Saccharina latissima	Chromista	Ochrophyta	Phaeophyceae	Laminariales	Laminariaceae	Laminaria	Species	unaccepted
503429	144197	503429	Chorda minuta	Kjellman, 1878	Chorda minuta	Chromista	Ochrophyta	Phaeophyceae	Laminariales	Chordaceae	Chorda	Species	accepted
503430	144199	503430	Laminaria discolor	Strömfelt, 1886	Laminaria discolor	Chromista	Ochrophyta	Phaeophyceae	Laminariales	Laminariaceae	Laminaria	Species	accepted
503431	144199	503431	Laminaria fissilis	J.Agardh, 1868	Laminaria fissilis	Chromista	Ochrophyta	Phaeophyceae	Laminariales	Laminariaceae	Laminaria	Species	accepted
375944	370312	375944	Undariella kurilensis	Yu.E.Petrov & O.G.Kusakin, 1997	Undariella kurilensis	Chromista	Ochrophyta	Phaeophyceae	Laminariales	Alariaceae	Undariella	Species	accepted
374937	144194	374937	Alaria elliptica	Kjellman, 1883	Alaria elliptica	Chromista	Ochrophyta	Phaeophyceae	Laminariales	Alariaceae	Alaria	Species	accepted
526690	144194	526690	Alaria oblonga	Kjellman, 1883	Alaria oblonga	Chromista	Ochrophyta	Phaeophyceae	Laminariales	Alariaceae	Alaria	Species	accepted
249683	249682	145734	Phyllaria lorea	(Bory de Saint-Vincent) Kjellman, 1883	Saccorhiza dermatodea	Chromista	Ochrophyta	Phaeophyceae	Tilopteridales	Phyllariaceae	Phyllaria	Species	unaccepted
495550	144233	495550	Zostera novazelandica	Setchell, 1933	Zostera novazelandica	Plantae	Tracheophyta	Magnoliopsida	Alismatales	Zosteraceae	Zostera	Species	accepted
555296	144233	555296	Zostera tasmanica	G.Martens ex Ascherson, 1868	Zostera tasmanica	Plantae	Tracheophyta	Magnoliopsida	Alismatales	Zosteraceae	Zostera	Species	accepted
503012	144233	495082	Zostera nana	Roth, 1827	Zostera noltei	Plantae	Tracheophyta	Magnoliopsida	Alismatales	Zosteraceae	Zostera	Species	unaccepted
626404	205141	626404	Halodule pinifolia	(Miki) Hartog, 1964	Halodule pinifolia	Plantae	Tracheophyta	Magnoliopsida	Alismatales	Cymodoceaceae	Halodule	Species	accepted
374728	144231	374728	Cymodocea angustata	Ostenfeld, 1916	Cymodocea angustata	Plantae	Tracheophyta	Magnoliopsida	Alismatales	Cymodoceaceae	Cymodocea	Species	accepted
214354	206671	214354	Scaberia agardhii	Greville, 1830	Scaberia agardhii	Chromista	Ochrophyta	Phaeophyceae	Fucales	Sargassaceae	Scaberia	Species	accepted
239177	203931	239177	Cystophora siliquosa	J.Agardh, 1870	Cystophora siliquosa	Chromista	Ochrophyta	Phaeophyceae	Fucales	Sargassaceae	Cystophora	Species	accepted
374356	206630	374356	Turbinaria gracilis	Sonder, 1845	Turbinaria gracilis	Chromista	Ochrophyta	Phaeophyceae	Fucales	Sargassaceae	Turbinaria	Species	accepted
373478	203931	373478	Cystophora scalaris	J.Agardh, 1870	Cystophora scalaris	Chromista	Ochrophyta	Phaeophyceae	Fucales	Sargassaceae	Cystophora	Species	accepted
239171	203931	239171	Cystophora monilifera	J.Agardh, 1848	Cystophora monilifera	Chromista	Ochrophyta	Phaeophyceae	Fucales	Sargassaceae	Cystophora	Species	accepted
373480	203931	239176	Cystophora congesta	Womersley & Nizamuddin ex Womersley, 1964	Cystophora retroflexa	Chromista	Ochrophyta	Phaeophyceae	Fucales	Sargassaceae	Cystophora	Species	unaccepted
221476	206630	221476	Turbinaria conoides	(J.Agardh) Kützing, 1860	Turbinaria conoides	Chromista	Ochrophyta	Phaeophyceae	Fucales	Sargassaceae	Turbinaria	Species	accepted
221490	206630	221490	Turbinaria ornata	(Turner) J.Agardh, 1848	Turbinaria ornata	Chromista	Ochrophyta	Phaeophyceae	Fucales	Sargassaceae	Turbinaria	Species	accepted
374462	203931	374462	Cystophora harveyi	Womersley, 1987	Cystophora harveyi	Chromista	Ochrophyta	Phaeophyceae	Fucales	Sargassaceae	Cystophora	Species	accepted
374879	203931	374879	Cystophora intermedia	J.Agardh, 1897	Cystophora intermedia	Chromista	Ochrophyta	Phaeophyceae	Fucales	Sargassaceae	Cystophora	Species	accepted
374880	203931	374880	Cystophora xiphocarpa	Harvey, 1859	Cystophora xiphocarpa	Chromista	Ochrophyta	Phaeophyceae	Fucales	Sargassaceae	Cystophora	Species	accepted
374881	203931	374881	Cystophora polycystidea	Areschoug ex J.Agardh, 1848	Cystophora polycystidea	Chromista	Ochrophyta	Phaeophyceae	Fucales	Sargassaceae	Cystophora	Species	accepted
239167	203931	239167	Cystophora botryocystis	Sonder, 1853	Cystophora botryocystis	Chromista	Ochrophyta	Phaeophyceae	Fucales	Sargassaceae	Cystophora	Species	accepted
374461	203931	374461	Cystophora gracilis	Womersley, 1964	Cystophora gracilis	Chromista	Ochrophyta	Phaeophyceae	Fucales	Sargassaceae	Cystophora	Species	accepted
221478	206630	221478	Turbinaria decurrens	Bory de Saint-Vincent, 1828	Turbinaria decurrens	Chromista	Ochrophyta	Phaeophyceae	Fucales	Sargassaceae	Turbinaria	Species	accepted
707988	369824	707988	Landsburgia ilicifolia	W.A.Nelson, 1999	Landsburgia ilicifolia	Chromista	Ochrophyta	Phaeophyceae	Fucales	Sargassaceae	Landsburgia	Species	accepted
374463	203931	374463	Cystophora tenuis	Womersley, 1987	Cystophora tenuis	Chromista	Ochrophyta	Phaeophyceae	Fucales	Sargassaceae	Cystophora	Species	accepted
623340	369864	623340	Marginariella parsonsii	W.A.Nelson, 1999	Marginariella parsonsii	Chromista	Ochrophyta	Phaeophyceae	Fucales	Seirococcaceae	Marginariella	Species	accepted
374882	203931	374882	Cystophora cymodocea	Womersley & Nizamuddin ex Womersley, 1964	Cystophora cymodocea	Chromista	Ochrophyta	Phaeophyceae	Fucales	Sargassaceae	Cystophora	Species	accepted
374889	144192	374889	Halophila australis	Doty & B.C.Stone, 1966	Halophila australis	Plantae	Tracheophyta	Magnoliopsida	Alismatales	Hydrocharitaceae	Halophila	Species	accepted
145713	144192	145713	Halophila decipiens	Ostenfeld, 1902	Halophila decipiens	Plantae	Tracheophyta	Magnoliopsida	Alismatales	Hydrocharitaceae	Halophila	Species	accepted
208926	144192	208926	Halophila minor	(Zollinger) Hartog, 1957	Halophila minor	Plantae	Tracheophyta	Magnoliopsida	Alismatales	Hydrocharitaceae	Halophila	Species	accepted
823803	144192	823803	Halophila capricorni	Larkum, 1995	Halophila capricorni	Plantae	Tracheophyta	Magnoliopsida	Alismatales	Hydrocharitaceae	Halophila	Species	accepted
208931	206854	208931	Thalassia hemprichii	(Ehrenberg) Ascherson, 1871	Thalassia hemprichii	Plantae	Tracheophyta	Magnoliopsida	Alismatales	Hydrocharitaceae	Thalassia	Species	accepted
208930	144192	208930	Halophila ovalis	(R.Brown) J.D.Hooker, 1858	Halophila ovalis	Plantae	Tracheophyta	Magnoliopsida	Alismatales	Hydrocharitaceae	Halophila	Species	accepted
374726	144192	374726	Halophila tricostata	Greenway	Halophila tricostata	Plantae	Tracheophyta	Magnoliopsida	Alismatales	Hydrocharitaceae	Halophila	Species	accepted
374729	144232	374729	Posidonia denhartogii	Kuo & Cambridge, 1984	Posidonia denhartogii	Plantae	Tracheophyta	Magnoliopsida	Alismatales	Posidoniaceae	Posidonia	Species	accepted
660627	144232	374713	Posidonia coriacea	Cambridge & Kuo	Posidonia ostenfeldii	Plantae	Tracheophyta	Magnoliopsida	Alismatales	Posidoniaceae	Posidonia	Species	unaccepted
660628	144232	374713	Posidonia robertsoniae	Kuo & Cambridge, 1984	Posidonia ostenfeldii	Plantae	Tracheophyta	Magnoliopsida	Alismatales	Posidoniaceae	Posidonia	Species	unaccepted
495076	144233	495076	Zostera caespitosa	Miki, 1932	Zostera caespitosa	Plantae	Tracheophyta	Magnoliopsida	Alismatales	Zosteraceae	Zostera	Species	accepted
495078	144233	220229	Zostera capensis	Setchell, 1933	Zostera subg. Zosterella capensis	Plantae	Tracheophyta	Magnoliopsida	Alismatales	Zosteraceae	Zostera	Species	alternate representation
495083	144233	495083	Zostera caulescens	Miki, 1932	Zostera caulescens	Plantae	Tracheophyta	Magnoliopsida	Alismatales	Zosteraceae	Zostera	Species	accepted
593702	144233	593702	Zostera nigricaulis	(J.Kuo) S.W.L.Jacobs & D.H.Les, 2009	Zostera nigricaulis	Plantae	Tracheophyta	Magnoliopsida	Alismatales	Zosteraceae	Zostera	Species	accepted
626384	369600	626384	Durvillaea poha	C.I.Fraser, H.G.Spencer & J.M.Waters, 2012	Durvillaea poha	Chromista	Ochrophyta	Phaeophyceae	Fucales	Durvillaeaceae	Durvillaea	Species	accepted
500047	369446	374470	Carpoglossum angustifolium	(Sonder) J.Agardh, 1848	Platythalia angustifolia	Chromista	Ochrophyta	Phaeophyceae	Fucales	Sargassaceae	Carpoglossum	Species	unaccepted
708321	369446	371685	Carpoglossum constrictum	Kützing, 1849	Axillariella constricta	Chromista	Ochrophyta	Phaeophyceae	Fucales	Sargassaceae	Carpoglossum	Species	unaccepted
500050	369446	374471	Carpoglossum quercifolium	(R.Brown ex Turner) J.Agardh, 1848	Platythalia quercifolia	Chromista	Ochrophyta	Phaeophyceae	Fucales	Sargassaceae	Carpoglossum	Species	unaccepted
145530	144126	145530	Cystoseira sauvageauana	Hamel, 1939	Cystoseira sauvageauana	Chromista	Ochrophyta	Phaeophyceae	Fucales	Sargassaceae	Cystoseira	Species	accepted
495397	144132	495397	Sargassum coreanum	J.Agardh, 1889	Sargassum coreanum	Chromista	Ochrophyta	Phaeophyceae	Fucales	Sargassaceae	Sargassum	Species	accepted
240504	370416	495091	Sargassum (Arthrophycus) paradoxum	(R.Brown ex Turner) Gaillon, 1828	Sargassum paradoxum	Chromista	Ochrophyta	Phaeophyceae	Fucales	Sargassaceae	Sargassum	Species	alternate representation
374542	370416	495060	Sargassum (Arthrophycus) tristichum	Sonder, 1845	Sargassum tristichum	Chromista	Ochrophyta	Phaeophyceae	Fucales	Sargassaceae	Sargassum	Species	alternate representation
145559	370422	494791	Sargassum (Bactrophycus) muticum	(Yendo) Fensholt, 1955	Sargassum muticum	Chromista	Ochrophyta	Phaeophyceae	Fucales	Sargassaceae	Sargassum	Species	alternate representation
372049	370422	494870	Sargassum (Bactrophycus) serratifolium	(C. Agardh) C. Agardh, 1820	Sargassum serratifolium	Chromista	Ochrophyta	Phaeophyceae	Fucales	Sargassaceae	Sargassum	Species	alternate representation
374475	370417	836928	Sargassum (Phyllotricha) decipiens	(R. Brown ex Turner) J. Agardh, 1873	Phyllotricha decipiens	Chromista	Ochrophyta	Phaeophyceae	Fucales	Sargassaceae	Sargassum	Species	alternate representation
374476	370417	623861	Sargassum (Phyllotricha) decurrens	(R. Brown ex Turner) C. Agardh, 1820	Sargassopsis decurrens	Chromista	Ochrophyta	Phaeophyceae	Fucales	Sargassaceae	Sargassum	Species	alternate representation
240509	370417	837700	Sargassum (Phyllotricha) varians	Sonder, 1845	Phyllotricha varians	Chromista	Ochrophyta	Phaeophyceae	Fucales	Sargassaceae	Sargassum	Species	alternate representation
240511	370417	837699	Sargassum (Phyllotricha) verruculosum	C. Agardh, 1820	Phyllotricha verruculosa	Chromista	Ochrophyta	Phaeophyceae	Fucales	Sargassaceae	Sargassum	Species	alternate representation
372023	370418	494844	Sargassum (Sargassum) angustifolium	C. Agardh, 1820	Sargassum angustifolium	Chromista	Ochrophyta	Phaeophyceae	Fucales	Sargassaceae	Sargassum	Species	alternate representation
240493	370418	495037	Sargassum (Sargassum) asperifolium	Hering & G. Martens ex J. Agardh, 1848	Sargassum asperifolium	Chromista	Ochrophyta	Phaeophyceae	Fucales	Sargassaceae	Sargassum	Species	alternate representation
372024	370418	494845	Sargassum (Sargassum) assimile	Harvey, 1859	Sargassum assimile	Chromista	Ochrophyta	Phaeophyceae	Fucales	Sargassaceae	Sargassum	Species	alternate representation
211968	370418	495002	Sargassum (Sargassum) baccularia	(Mertens) C. Agardh, 1824	Sargassum baccularia	Chromista	Ochrophyta	Phaeophyceae	Fucales	Sargassaceae	Sargassum	Species	alternate representation
374185	370418	495003	Sargassum (Sargassum) belangeri	Bory de Saint-Vincent, 1834	Sargassum belangeri	Chromista	Ochrophyta	Phaeophyceae	Fucales	Sargassaceae	Sargassum	Species	alternate representation
236145	370418	211988	Sargassum (Sargassum) biserrula	J. Agardh, 1848	Sargassum aquifolium	Chromista	Ochrophyta	Phaeophyceae	Fucales	Sargassaceae	Sargassum	Species	alternate representation
212003	370418	494847	Sargassum (Sargassum) carpophyllum	J. Agardh, 1848	Sargassum carpophyllum	Chromista	Ochrophyta	Phaeophyceae	Fucales	Sargassaceae	Sargassum	Species	alternate representation
374186	370418	495004	Sargassum (Sargassum) cervicorne	Greville, 1849	Sargassum cervicorne	Chromista	Ochrophyta	Phaeophyceae	Fucales	Sargassaceae	Sargassum	Species	alternate representation
211980	370418	495000	Sargassum (Sargassum) cinctum	C. Agardh, 1848	Sargassum cinctum	Chromista	Ochrophyta	Phaeophyceae	Fucales	Sargassaceae	Sargassum	Species	alternate representation
374073	370418	494976	Sargassum (Sargassum) cinereum	J. Agardh, 1848	Sargassum cinereum	Chromista	Ochrophyta	Phaeophyceae	Fucales	Sargassaceae	Sargassum	Species	alternate representation
211969	370418	211988	Sargassum (Sargassum) crassifolium	J. Agardh, 1848	Sargassum aquifolium	Chromista	Ochrophyta	Phaeophyceae	Fucales	Sargassaceae	Sargassum	Species	alternate representation
211933	370418	494899	Sargassum (Sargassum) cristaefolium	J. Agardh, 1820	Sargassum ilicifolium	Chromista	Ochrophyta	Phaeophyceae	Fucales	Sargassaceae	Sargassum	Species	alternate representation
145553	370418	494799	Sargassum (Sargassum) cymosum	C. Agardh, 1820	Sargassum cymosum	Chromista	Ochrophyta	Phaeophyceae	Fucales	Sargassaceae	Sargassum	Species	alternate representation
374477	370418	495041	Sargassum (Sargassum) desvauxii	(Mertens) C. Agardh, 1820	Sargassum desvauxii	Chromista	Ochrophyta	Phaeophyceae	Fucales	Sargassaceae	Sargassum	Species	alternate representation
236147	370418	211988	Sargassum (Sargassum) echinocarpum	J. Agardh, 1848	Sargassum aquifolium	Chromista	Ochrophyta	Phaeophyceae	Fucales	Sargassaceae	Sargassum	Species	alternate representation
240497	370418	495007	Sargassum (Sargassum) filifolium	C. Agardh, 1824	Sargassum filifolium	Chromista	Ochrophyta	Phaeophyceae	Fucales	Sargassaceae	Sargassum	Species	alternate representation
145555	370418	494800	Sargassum (Sargassum) filipendula	C. Agardh, 1824	Sargassum filipendula	Chromista	Ochrophyta	Phaeophyceae	Fucales	Sargassaceae	Sargassum	Species	alternate representation
240499	370418	495030	Sargassum (Sargassum) flavicans	(Mertens) C. Agardh, 1820	Sargassum flavicans	Chromista	Ochrophyta	Phaeophyceae	Fucales	Sargassaceae	Sargassum	Species	alternate representation
211998	370418	494865	Sargassum (Sargassum) gaudichaudii	Montagne, 1842	Sargassum polycystum	Chromista	Ochrophyta	Phaeophyceae	Fucales	Sargassaceae	Sargassum	Species	alternate representation
374074	370418	494977	Sargassum (Sargassum) glaucescens	J. Agardh, 1848	Sargassum glaucescens	Chromista	Ochrophyta	Phaeophyceae	Fucales	Sargassaceae	Sargassum	Species	alternate representation
211992	370418	495010	Sargassum (Sargassum) granuliferum	C. Agardh, 1820	Sargassum granuliferum	Chromista	Ochrophyta	Phaeophyceae	Fucales	Sargassaceae	Sargassum	Species	alternate representation
374501	370418	239170	Sargassum (Sargassum) grevillei	J.Agardh, 1848	Cystophora grevillei	Chromista	Ochrophyta	Phaeophyceae	Fucales	Sargassaceae	Sargassum	Species	alternate representation
145558	370418	494809	Sargassum (Sargassum) hornschuchii	C. Agardh, 1820	Sargassum hornschuchii	Chromista	Ochrophyta	Phaeophyceae	Fucales	Sargassaceae	Sargassum	Species	alternate representation
211937	370418	494899	Sargassum (Sargassum) ilicifolium	(Turner) C. Agardh, 1820	Sargassum ilicifolium	Chromista	Ochrophyta	Phaeophyceae	Fucales	Sargassaceae	Sargassum	Species	alternate representation
212002	370418	495012	Sargassum (Sargassum) latifolium	(Turner) C.Agardh, 1820	Sargassum latifolium	Chromista	Ochrophyta	Phaeophyceae	Fucales	Sargassaceae	Sargassum	Species	alternate representation
374626	370418	495073	Sargassum (Sargassum) lophocarpum	J. Agardh	Sargassum lophocarpum	Chromista	Ochrophyta	Phaeophyceae	Fucales	Sargassaceae	Sargassum	Species	alternate representation
211942	370418	495029	Sargassum (Sargassum) mcclurei	Setchell, 1933	Sargassum mcclurei	Chromista	Ochrophyta	Phaeophyceae	Fucales	Sargassaceae	Sargassum	Species	alternate representation
212000	370418	555592	Sargassum (Sargassum) microcystum	J.Agardh, 1848	Sargassum microcystum	Chromista	Ochrophyta	Phaeophyceae	Fucales	Sargassaceae	Sargassum	Species	alternate representation
374192	370418	495014	Sargassum (Sargassum) microphyllum	C. Agardh, 1820	Sargassum microphyllum	Chromista	Ochrophyta	Phaeophyceae	Fucales	Sargassaceae	Sargassum	Species	alternate representation
374193	370418	494865	Sargassum (Sargassum) myriocystum	J. Agardh, 1848	Sargassum polycystum	Chromista	Ochrophyta	Phaeophyceae	Fucales	Sargassaceae	Sargassum	Species	alternate representation
211941	370418	212001	Sargassum (Sargassum) obovatum	Harvey, 1834	Sargassum densifolium	Chromista	Ochrophyta	Phaeophyceae	Fucales	Sargassaceae	Sargassum	Species	alternate representation
211996	370418	494981	Sargassum (Sargassum) oligocystum	Montagne, 1845	Sargassum oligocystum	Chromista	Ochrophyta	Phaeophyceae	Fucales	Sargassaceae	Sargassum	Species	alternate representation
211964	370418	495016	Sargassum (Sargassum) paniculatum	J. Agardh, 1848	Sargassum paniculatum	Chromista	Ochrophyta	Phaeophyceae	Fucales	Sargassaceae	Sargassum	Species	alternate representation
211944	370418	495017	Sargassum (Sargassum) parvifolium	(Turner) C.Agardh, 1820	Sargassum parvifolium	Chromista	Ochrophyta	Phaeophyceae	Fucales	Sargassaceae	Sargassum	Species	alternate representation
211979	370418	494864	Sargassum (Sargassum) piluliferum	(Turner) C. Agardh, 1820	Sargassum piluliferum	Chromista	Ochrophyta	Phaeophyceae	Fucales	Sargassaceae	Sargassum	Species	alternate representation
373204	370418	494914	Sargassum (Sargassum) polyceratium	Montagne, 1837	Sargassum polyceratium	Chromista	Ochrophyta	Phaeophyceae	Fucales	Sargassaceae	Sargassum	Species	alternate representation
145561	370418	494865	Sargassum (Sargassum) polycystum	C. Agardh, 1824	Sargassum polycystum	Chromista	Ochrophyta	Phaeophyceae	Fucales	Sargassaceae	Sargassum	Species	alternate representation
373205	370418	494915	Sargassum (Sargassum) pteropleuron	Grunow, 1867	Sargassum pteropleuron	Chromista	Ochrophyta	Phaeophyceae	Fucales	Sargassaceae	Sargassum	Species	alternate representation
236143	370418	495055	Sargassum (Sargassum) pulchellum	Grunow, 1888	Sargassum pulchellum	Chromista	Ochrophyta	Phaeophyceae	Fucales	Sargassaceae	Sargassum	Species	alternate representation
211997	370418	494872	Sargassum (Sargassum) siliquosum	J. Agardh, 1848	Sargassum siliquosum	Chromista	Ochrophyta	Phaeophyceae	Fucales	Sargassaceae	Sargassum	Species	alternate representation
373208	370418	373208	Sargassum (Sargassum) stenophyllum	C.Martius, 1828	Sargassum (Sargassum) stenophyllum	Chromista	Ochrophyta	Phaeophyceae	Fucales	Sargassaceae	Sargassum	Species	accepted
374196	370418	495019	Sargassum (Sargassum) subspathulatum	(Grunow) Grunow, 1916	Sargassum subspathulatum	Chromista	Ochrophyta	Phaeophyceae	Fucales	Sargassaceae	Sargassum	Species	alternate representation
211981	370418	494984	Sargassum (Sargassum) swartzii	C. Agardh, 1820	Sargassum swartzii	Chromista	Ochrophyta	Phaeophyceae	Fucales	Sargassaceae	Sargassum	Species	alternate representation
374079	370418	494985	Sargassum (Sargassum) tenerrimum	J. Agardh, 1848	Sargassum tenerrimum	Chromista	Ochrophyta	Phaeophyceae	Fucales	Sargassaceae	Sargassum	Species	alternate representation
374541	370418	495059	Sargassum (Sargassum) torvum	J. Agardh, 1889	Sargassum torvum	Chromista	Ochrophyta	Phaeophyceae	Fucales	Sargassaceae	Sargassum	Species	alternate representation
374358	370418	495032	Sargassum (Sargassum) turbinarioides	Grunow, 1915	Sargassum turbinarioides	Chromista	Ochrophyta	Phaeophyceae	Fucales	Sargassaceae	Sargassum	Species	alternate representation
240512	370418	495062	Sargassum (Sargassum) virgatum	C. Agardh, 1820	Sargassum virgatum	Chromista	Ochrophyta	Phaeophyceae	Fucales	Sargassaceae	Sargassum	Species	alternate representation
374544	370418	494984	Sargassum (Sargassum) wightii	Greville, 1848	Sargassum swartzii	Chromista	Ochrophyta	Phaeophyceae	Fucales	Sargassaceae	Sargassum	Species	alternate representation
1313053	1312889	1313053	Neoagarum fimbriatum	(Harvey) H.Kawai & T.Hanyuda, 2017	Neoagarum fimbriatum	Chromista	Ochrophyta	Phaeophyceae	Laminariales	Agaraceae	Neoagarum	Species	accepted
622805	144197	622805	Chorda asiatica	Sasaki & Kawai, 2007	Chorda asiatica	Chromista	Ochrophyta	Phaeophyceae	Laminariales	Chordaceae	Chorda	Species	accepted
377079	234482	377079	Saccharina cichorioides	(Miyabe) C.E.Lane, C.Mayes, Druehl & G.W.Saunders, 2006	Saccharina cichorioides	Chromista	Ochrophyta	Phaeophyceae	Laminariales	Laminariaceae	Saccharina	Species	accepted
377080	234482	526662	Saccharina coriacea	(Miyabe) C.E.Lane, C.Mayes, Druehl & G.W.Saunders, 2006	Saccharina cichorioides f. coriacea	Chromista	Ochrophyta	Phaeophyceae	Laminariales	Laminariaceae	Saccharina	Species	unaccepted
377085	234482	377085	Saccharina kurilensis	C.E.Lane, C.Mayes, Druehl & G.W.Saunders, 2006	Saccharina kurilensis	Chromista	Ochrophyta	Phaeophyceae	Laminariales	Laminariaceae	Saccharina	Species	accepted
1313320	234482	1313320	Saccharina nigripes	(J.Agardh) Lontin & G.W.Saunders, 2015	Saccharina nigripes	Chromista	Ochrophyta	Phaeophyceae	Laminariales	Laminariaceae	Saccharina	Species	accepted
844264	234482	844264	Saccharina sachalinensis	(Miyabe) N.Yotsukura & L.D.Druehl, 2009	Saccharina sachalinensis	Chromista	Ochrophyta	Phaeophyceae	Laminariales	Laminariaceae	Saccharina	Species	accepted
377127	234482	496101	Saccharina sculpera	C.E.Lane, C.Mayes, Druehl & G.W.Saunders, 2006	Kjellmaniella crassifolia	Chromista	Ochrophyta	Phaeophyceae	Laminariales	Laminariaceae	Saccharina	Species	unaccepted
377089	234482	377089	Saccharina yendoana	(Miyabe) C.E.Lane, C.Mayes, Druehl & G.W.Saunders, 2006	Saccharina yendoana	Chromista	Ochrophyta	Phaeophyceae	Laminariales	Laminariaceae	Saccharina	Species	accepted
499683	144195	499683	Ecklonia radicosa	(Kjellman) Okamura, 1892	Ecklonia radicosa	Chromista	Ochrophyta	Phaeophyceae	Laminariales	Lessoniaceae	Ecklonia	Species	accepted
377179	144231	374716	Cymodocea isoetifolia	Ascherson, 1867	Syringodium isoetifolium	Plantae	Tracheophyta	Magnoliopsida	Alismatales	Cymodoceaceae	Cymodocea	Species	unaccepted
208929	144192	208929	Halophila beccarii	Ascherson, 1871	Halophila beccarii	Plantae	Tracheophyta	Magnoliopsida	Alismatales	Hydrocharitaceae	Halophila	Species	accepted
374722	144192	374722	Halophila engelmannii	Ascherson, 1875	Halophila engelmannii	Plantae	Tracheophyta	Magnoliopsida	Alismatales	Hydrocharitaceae	Halophila	Species	accepted
374723	144192	374723	Halophila hawaiiana	Doty & B.C.Stone, 1966	Halophila hawaiiana	Plantae	Tracheophyta	Magnoliopsida	Alismatales	Hydrocharitaceae	Halophila	Species	accepted
593695	144192	593695	Halophila major	(Zollinger) Miquel, 1856	Halophila major	Plantae	Tracheophyta	Magnoliopsida	Alismatales	Hydrocharitaceae	Halophila	Species	accepted
208927	144192	208927	Halophila ovata	Gaudichaud, 1827	Halophila ovata	Plantae	Tracheophyta	Magnoliopsida	Alismatales	Hydrocharitaceae	Halophila	Species	accepted
374725	144192	374725	Halophila spinulosa	(R.Brown) Ascherson, 1875	Halophila spinulosa	Plantae	Tracheophyta	Magnoliopsida	Alismatales	Hydrocharitaceae	Halophila	Species	accepted
145714	144192	145714	Halophila stipulacea	(Forsskål) Ascherson, 1867	Halophila stipulacea	Plantae	Tracheophyta	Magnoliopsida	Alismatales	Hydrocharitaceae	Halophila	Species	accepted
1361076	144192	1361076	Halophila sulawesii	J.Kuo, 2007	Halophila sulawesii	Plantae	Tracheophyta	Magnoliopsida	Alismatales	Hydrocharitaceae	Halophila	Species	accepted
553678	145541	553678	Ascophyllum nodosum f. mackayi	(Turner) A.C.Mathieson & Dawes, 2017	Ascophyllum nodosum f. mackayi	Chromista	Ochrophyta	Phaeophyceae	Fucales	Fucaceae	Ascophyllum	Species	accepted
249685	145544	249685	Fucus distichus subsp. anceps	(Harvey & Ward ex Carruthers) H.T.Powell, 1957	Fucus distichus subsp. anceps	Chromista	Ochrophyta	Phaeophyceae	Fucales	Fucaceae	Fucus	Species	accepted
292672	145544	292672	Fucus distichus subsp. evanescens	(C.Agardh) H.T.Powell, 1957	Fucus distichus subsp. evanescens	Chromista	Ochrophyta	Phaeophyceae	Fucales	Fucaceae	Fucus	Species	accepted
249684	145544	249684	Fucus distichus subsp. edentatus	(Bachelot de La Pylaie) H.T.Powell, 1957	Fucus distichus subsp. edentatus	Chromista	Ochrophyta	Phaeophyceae	Fucales	Fucaceae	Fucus	Species	accepted
162548	145548	162548	Fucus vesiculosus var. linearis	(Hudson) Kützing, 1849	Fucus vesiculosus var. linearis	Chromista	Ochrophyta	Phaeophyceae	Fucales	Fucaceae	Fucus	Species	accepted
553642	145508	553642	Cystoseira barbata f. aurantia	(Kützing) Giaccone, 1985	Cystoseira barbata f. aurantia	Chromista	Ochrophyta	Phaeophyceae	Fucales	Sargassaceae	Cystoseira	Species	accepted
1063030	145525	1063030	Cystoseira montagnei var. tenuior	(Ercegovic) M.Verlaque, A.Blanfuné, C.F.Boudouresque, T.Thibaut & L.N.Sellam, 2017	Cystoseira montagnei var. tenuior	Chromista	Ochrophyta	Phaeophyceae	Fucales	Sargassaceae	Cystoseira	Species	accepted
295873	145520	295873	Cystoseira humilis var. myriophylloides	(Sauvageau) J.H.Price & D.M.John, 1978	Cystoseira humilis var. myriophylloides	Chromista	Ochrophyta	Phaeophyceae	Fucales	Sargassaceae	Cystoseira	Species	accepted
1063027	145525	1063027	Cystoseira montagnei var. compressa	(Ercegovic) M.Verlaque, A.Blanfuné, C.F.Boudouresque, T.Thibaut & L.N.Sellam, 2017	Cystoseira montagnei var. compressa	Chromista	Ochrophyta	Phaeophyceae	Fucales	Sargassaceae	Cystoseira	Species	accepted
249680	145506	249680	Cystoseira amentacea var. stricta	Montagne, 1846	Cystoseira amentacea var. stricta	Chromista	Ochrophyta	Phaeophyceae	Fucales	Sargassaceae	Cystoseira	Species	accepted
551063	494985	551063	Sargassum tenerrimum var. campbellianum	(Greville) Grunow, 1915	Sargassum tenerrimum var. campbellianum	Chromista	Ochrophyta	Phaeophyceae	Fucales	Sargassaceae	Sargassum	Species	accepted
551027	495030	551027	Sargassum flavicans var. pervillei	Grunow, 1915	Sargassum flavicans var. pervillei	Chromista	Ochrophyta	Phaeophyceae	Fucales	Sargassaceae	Sargassum	Species	accepted
551029	494977	551029	Sargassum glaucescens var. ivanii	(Montagne) Grunow, 1915	Sargassum glaucescens var. ivanii	Chromista	Ochrophyta	Phaeophyceae	Fucales	Sargassaceae	Sargassum	Species	accepted
552892	500224	552892	Sargassum brevifolium var. pergracile	Grunow, 1915	Sargassum brevifolium var. pergracile	Chromista	Ochrophyta	Phaeophyceae	Fucales	Sargassaceae	Sargassum	Species	accepted
526662	377079	526662	Saccharina cichorioides f. coriacea	(Miyabe) Selivanova, Zhigadlova & G.I.Hansen, 2007	Saccharina cichorioides f. coriacea	Chromista	Ochrophyta	Phaeophyceae	Laminariales	Laminariaceae	Saccharina	Species	accepted
847542	377084	847542	Saccharina japonica var. diabolica	(Miyabe) N.Yotsukura, S.Kawashima, T.Kawai, T.Abe & L.D.Druehl, 2008	Saccharina japonica var. diabolica	Chromista	Ochrophyta	Phaeophyceae	Laminariales	Laminariaceae	Saccharina	Species	accepted
847543	377084	847543	Saccharina japonica var. ochotensis	(Miyabe) N.Yotsukura, S.Kawashima, T.Kawai, T.Abe & L.D.Druehl, 2008	Saccharina japonica var. ochotensis	Chromista	Ochrophyta	Phaeophyceae	Laminariales	Laminariaceae	Saccharina	Species	accepted
847544	377084	847544	Saccharina japonica var. religiosa	(Miyabe) N.Yotsukura, S.Kawashima, T.Kawai, T.Abe & L.D.Druehl, 2008	Saccharina japonica var. religiosa	Chromista	Ochrophyta	Phaeophyceae	Laminariales	Laminariaceae	Saccharina	Species	accepted
500885	370196	145918	Scaphospora speciosa	(Kjellman) Kjellman, 1877	Haplospora globosa	Chromista	Ochrophyta	Phaeophyceae	Tilopteridales	Tilopteridaceae	Scaphospora	Species	unaccepted
668599	144233	145793	Zostera nodosa	Ucria, 1793	Cymodocea nodosa	Plantae	Tracheophyta	Magnoliopsida	Alismatales	Zosteraceae	Zostera	Species	unaccepted
374700	370435	495076	Zostera subg. Zostera caespitosa	Miki, 1932	Zostera caespitosa	Plantae	Tracheophyta	Magnoliopsida	Alismatales	Zosteraceae	Zostera	Species	alternate representation
374701	370436	1380854	Zostera subg. Zosterella capricorni	Ascherson, 1876	Zostera muelleri subsp. capricorni	Plantae	Tracheophyta	Magnoliopsida	Alismatales	Zosteraceae	Zostera	Species	alternate representation
666980	144128	145541	Ascophyllum robertsonii	(Batters) Batters, 1892	Ascophyllum nodosum	Chromista	Ochrophyta	Phaeophyceae	Fucales	Fucaceae	Ascophyllum	Species	unaccepted
500142	144126	372019	Cystoseira latifrons	(Kützing) De Toni, 1895	Hormophysa cuneiformis	Chromista	Ochrophyta	Phaeophyceae	Fucales	Sargassaceae	Cystoseira	Species	unaccepted
211978	144132	551027	Sargassum flavicans van pervillei	Grunow	Sargassum flavicans var. pervillei	Chromista	Ochrophyta	Phaeophyceae	Fucales	Sargassaceae	Sargassum	Species	unaccepted
502389	144132	495310	Sargassum incisum	Dickie, 1877	Sargassum polyphyllum	Chromista	Ochrophyta	Phaeophyceae	Fucales	Sargassaceae	Sargassum	Species	unaccepted
500326	144132	494871	Sargassum macracanthum	(Kützing) Endlichter, 1843	Sargassum siliquastrum	Chromista	Ochrophyta	Phaeophyceae	Fucales	Sargassaceae	Sargassum	Species	unaccepted
840194	144132	840194	Sargassum moelleri	Reinbold, 1913	Sargassum moelleri	Chromista	Ochrophyta	Phaeophyceae	Fucales	Sargassaceae	Sargassum	Species	accepted
374721	144192	374721	Halophila baillonis	Ascherson, 1874	Halophila baillonis	Plantae	Tracheophyta	Magnoliopsida	Alismatales	Hydrocharitaceae	Halophila	Species	accepted
656166	144192	656166	Halophila gaudichaudii	J.Kuo	Halophila gaudichaudii	Plantae	Tracheophyta	Magnoliopsida	Alismatales	Hydrocharitaceae	Halophila	Species	accepted
374724	144192	374724	Halophila johnsonii	N.J.Eiseman, 1980	Halophila johnsonii	Plantae	Tracheophyta	Magnoliopsida	Alismatales	Hydrocharitaceae	Halophila	Species	accepted
593696	144192	593696	Halophila nipponica	J, Kuo	Halophila nipponica	Plantae	Tracheophyta	Magnoliopsida	Alismatales	Hydrocharitaceae	Halophila	Species	accepted
1380854	495081	1380854	Zostera muelleri subsp. capricorni	(Ascherson) S.W.L.Jacobs, 2006	Zostera muelleri subsp. capricorni	Plantae	Tracheophyta	Magnoliopsida	Alismatales	Zosteraceae	Zostera	Species	accepted
1379928	495081	1379928	Zostera muelleri subsp. mucronata	(Hartog) S.W.L.Jacobs, 2006	Zostera muelleri subsp. mucronata	Plantae	Tracheophyta	Magnoliopsida	Alismatales	Zosteraceae	Zostera	Species	accepted
1309803	145548	1309803	Fucus vesiculosus f. volubilis	(Goodenough & Woodward) A.C.Mathieson & Dawes, 2017	Fucus vesiculosus f. volubilis	Chromista	Ochrophyta	Phaeophyceae	Fucales	Fucaceae	Fucus	Species	accepted
1313314	145547	1313314	Fucus spiralis var. lutarius	(Kützing) Sauvageau, 1908	Fucus spiralis var. lutarius	Chromista	Ochrophyta	Phaeophyceae	Fucales	Fucaceae	Fucus	Species	accepted
1309840	145548	1309840	Fucus vesiculosus f. mytili	(Nienburg) Mathieson & Dawes, 2017	Fucus vesiculosus f. mytili	Chromista	Ochrophyta	Phaeophyceae	Fucales	Fucaceae	Fucus	Species	accepted
553675	145541	553675	Ascophyllum nodosum f. scorpioides	Hauck, 1883	Ascophyllum nodosum f. scorpioides	Chromista	Ochrophyta	Phaeophyceae	Fucales	Fucaceae	Ascophyllum	Species	accepted
381746	381745	381746	Sargassum subrepandum var. rueppellii f. turneri	(Kützing) Grunow, 1915	Sargassum subrepandum var. rueppellii f. turneri	Chromista	Ochrophyta	Phaeophyceae	Fucales	Sargassaceae	Sargassum	Species	accepted
553391	145514	553391	Cystoseira crinita f. bosphorica	(Sauvageau) A.D.Zinova & Kalugina, 1974	Cystoseira crinita f. bosphorica	Chromista	Ochrophyta	Phaeophyceae	Fucales	Sargassaceae	Cystoseira	Species	accepted
847100	145511	847100	Cystoseira compressa subsp. pustulata	(Ercegovic) Verlaque, 2015	Cystoseira compressa subsp. pustulata	Chromista	Ochrophyta	Phaeophyceae	Fucales	Sargassaceae	Cystoseira	Species	accepted
550981	494863	550981	Sargassum patens var. schizophyllum	(Kützing) Yendo, 1905	Sargassum patens var. schizophyllum	Chromista	Ochrophyta	Phaeophyceae	Fucales	Sargassaceae	Sargassum	Species	accepted
550973	495007	550973	Sargassum filifolium var. aciculare	(Grunow) Grunow, 1916	Sargassum filifolium var. aciculare	Chromista	Ochrophyta	Phaeophyceae	Fucales	Sargassaceae	Sargassum	Species	accepted
550881	494799	550881	Sargassum cymosum var. esperi	Grunow, 1916	Sargassum cymosum var. esperi	Chromista	Ochrophyta	Phaeophyceae	Fucales	Sargassaceae	Sargassum	Species	accepted
550975	494899	550975	Sargassum ilicifolium var. compactum	(Bory de Saint-Vincent) Grunow, 1915	Sargassum ilicifolium var. compactum	Chromista	Ochrophyta	Phaeophyceae	Fucales	Sargassaceae	Sargassum	Species	accepted
553239	494799	553239	Sargassum cymosum f. dichocarpum	(Kützing) Grunow, 1916	Sargassum cymosum f. dichocarpum	Chromista	Ochrophyta	Phaeophyceae	Fucales	Sargassaceae	Sargassum	Species	accepted
551061	211963	551061	Sargassum subrepandum var. figarianum	(Figari & De Notaris) J.Agardh, 1889	Sargassum subrepandum var. figarianum	Chromista	Ochrophyta	Phaeophyceae	Fucales	Sargassaceae	Sargassum	Species	accepted
1311351	494801	1311351	Sargassum vulgare f. leptocarpum	(Kützing) Grunow, 1889	Sargassum vulgare f. leptocarpum	Chromista	Ochrophyta	Phaeophyceae	Fucales	Sargassaceae	Sargassum	Species	accepted
550885	494800	550885	Sargassum filipendula var. montagnei	(Bailey) Grunow, 1916	Sargassum filipendula var. montagnei	Chromista	Ochrophyta	Phaeophyceae	Fucales	Sargassaceae	Sargassum	Species	accepted
553518	495012	553518	Sargassum latifolium f. polycarpum	(Figari & De Notaris) Grunow, 1916	Sargassum latifolium f. polycarpum	Chromista	Ochrophyta	Phaeophyceae	Fucales	Sargassaceae	Sargassum	Species	accepted
381745	211963	381745	Sargassum subrepandum var. rueppellii	(J.Agardh) J.Agardh, 1889	Sargassum subrepandum var. rueppellii	Chromista	Ochrophyta	Phaeophyceae	Fucales	Sargassaceae	Sargassum	Species	accepted
374706	370041	374706	Phyllospadix japonicus	Makino, 1897	Phyllospadix japonicus	Plantae	Tracheophyta	Magnoliopsida	Alismatales	Cymodoceaceae	Phyllospadix	Species	accepted
214351	203931	214351	Cystophora fibrosa	Simons, 1970	Cystophora fibrosa	Chromista	Ochrophyta	Phaeophyceae	Fucales	Sargassaceae	Cystophora	Species	accepted
500023	203931	374459	Cystophora uvifera	(C.Agardh) J.Agardh, 1848	Caulocystis uvifera	Chromista	Ochrophyta	Phaeophyceae	Fucales	Sargassaceae	Cystophora	Species	unaccepted
220799	204356	372019	Hormophysa articulata	Kützing, 1860	Hormophysa cuneiformis	Chromista	Ochrophyta	Phaeophyceae	Fucales	Sargassaceae	Hormophysa	Species	unaccepted
220800	204356	372019	Hormophysa triquetra	(C.Agardh) Kützing, 1843	Hormophysa cuneiformis	Chromista	Ochrophyta	Phaeophyceae	Fucales	Sargassaceae	Hormophysa	Species	unaccepted
221488	206630	221488	Turbinaria condensata	Sonder, 1860	Turbinaria condensata	Chromista	Ochrophyta	Phaeophyceae	Fucales	Sargassaceae	Turbinaria	Species	accepted
221487	206630	221487	Turbinaria crateriformis	W.R.Taylor, 1966	Turbinaria crateriformis	Chromista	Ochrophyta	Phaeophyceae	Fucales	Sargassaceae	Turbinaria	Species	accepted
500242	206630	221488	Turbinaria dentata	E.S.Barton, 1891	Turbinaria condensata	Chromista	Ochrophyta	Phaeophyceae	Fucales	Sargassaceae	Turbinaria	Species	unaccepted
221484	206630	551559	Turbinaria ecoronata	Taylor	Turbinaria ornata f. ecoronata	Chromista	Ochrophyta	Phaeophyceae	Fucales	Sargassaceae	Turbinaria	Species	unaccepted
221481	206630	551560	Turbinaria evesiculosa	(Barton) Taylor	Turbinaria ornata f. evesiculosa	Chromista	Ochrophyta	Phaeophyceae	Fucales	Sargassaceae	Turbinaria	Species	unaccepted
376346	206630	376346	Turbinaria foliosa	M.J.Wynne, 2002	Turbinaria foliosa	Chromista	Ochrophyta	Phaeophyceae	Fucales	Sargassaceae	Turbinaria	Species	accepted
374546	206630	374546	Turbinaria indica	Gopalakrishnan, 1974	Turbinaria indica	Chromista	Ochrophyta	Phaeophyceae	Fucales	Sargassaceae	Turbinaria	Species	accepted
221483	206630	221483	Turbinaria kenyaensis	W.R.Taylor, 1966	Turbinaria kenyaensis	Chromista	Ochrophyta	Phaeophyceae	Fucales	Sargassaceae	Turbinaria	Species	accepted
221486	206630	221486	Turbinaria murrayana	E.S.Barton, 1891	Turbinaria murrayana	Chromista	Ochrophyta	Phaeophyceae	Fucales	Sargassaceae	Turbinaria	Species	accepted
221477	206630	221477	Turbinaria tanzaniensis	Jaasund, 1976	Turbinaria tanzaniensis	Chromista	Ochrophyta	Phaeophyceae	Fucales	Sargassaceae	Turbinaria	Species	accepted
221485	206630	221475	Turbinaria trialata	(J.Agardh) Kützing, 1860	Turbinaria turbinata	Chromista	Ochrophyta	Phaeophyceae	Fucales	Sargassaceae	Turbinaria	Species	unaccepted
373209	206630	373209	Turbinaria tricostata	E.S.Barton, 1891	Turbinaria tricostata	Chromista	Ochrophyta	Phaeophyceae	Fucales	Sargassaceae	Turbinaria	Species	accepted
221489	206630	221489	Turbinaria triquetra	(J.Agardh) Kützing, 1849	Turbinaria triquetra	Chromista	Ochrophyta	Phaeophyceae	Fucales	Sargassaceae	Turbinaria	Species	accepted
221480	206630	221480	Turbinaria vulgaris	J.Agardh, 1848	Turbinaria vulgaris	Chromista	Ochrophyta	Phaeophyceae	Fucales	Sargassaceae	Turbinaria	Species	accepted
208920	144231	220228	Cymodocea ciliata	(Forsk.) Ehr. ex Aschers.	Thalassodendron ciliatum	Plantae	Tracheophyta	Magnoliopsida	Alismatales	Cymodoceaceae	Cymodocea	Species	unaccepted
208925	205141	208925	Halodule wrightii	Ascherson, 1868	Halodule wrightii	Plantae	Tracheophyta	Magnoliopsida	Alismatales	Cymodoceaceae	Halodule	Species	accepted
374717	205656	374717	Thalassodendron pachyrizum	den Hartog, 1970	Thalassodendron pachyrizum	Plantae	Tracheophyta	Magnoliopsida	Alismatales	Cymodoceaceae	Thalassodendron	Species	accepted
374720	206854	374720	Thalassia testudinum	K.D.Koenig, 1805	Thalassia testudinum	Plantae	Tracheophyta	Magnoliopsida	Alismatales	Hydrocharitaceae	Thalassia	Species	accepted
224173	221485	224173	Turbinaria trialata var. capensis	Kützing, 1860	Turbinaria trialata var. capensis	Chromista	Ochrophyta	Phaeophyceae	Fucales	Sargassaceae	Turbinaria	Species	accepted
551559	221490	551559	Turbinaria ornata f. ecoronata	W.R.Taylor, 1964	Turbinaria ornata f. ecoronata	Chromista	Ochrophyta	Phaeophyceae	Fucales	Sargassaceae	Turbinaria	Species	accepted
551560	221490	551560	Turbinaria ornata f. evesiculosa	(E.S.Barton) W.R.Taylor, 1964	Turbinaria ornata f. evesiculosa	Chromista	Ochrophyta	Phaeophyceae	Fucales	Sargassaceae	Turbinaria	Species	accepted
499427	144129	145548	Fucus divaricatus	Linnaeus, 1753	Fucus vesiculosus	Chromista	Ochrophyta	Phaeophyceae	Fucales	Fucaceae	Fucus	Species	unaccepted
531501	531500	531501	Aureophycus aleuticus	H.Kawai, T.Hanyuda, Lindeberg & S.C.Lindstrom, 2008	Aureophycus aleuticus	Chromista	Ochrophyta	Phaeophyceae	Laminariales	Alariaceae	Aureophycus	Species	accepted
208923	205141	208923	Halodule beaudettei	(Hartog) Hartog, 1964	Halodule beaudettei	Plantae	Tracheophyta	Magnoliopsida	Alismatales	Cymodoceaceae	Halodule	Species	accepted
208922	206309	374716	Syringodium isoëtifolium	(Aschers.) Dandy	Syringodium isoetifolium	Plantae	Tracheophyta	Magnoliopsida	Alismatales	Cymodoceaceae	Syringodium	Species	unaccepted
1356626	205656	1356626	Thalassodendron leptocaule	Maria C. Duarte, Bandeira & Romeiras, 2012	Thalassodendron leptocaule	Plantae	Tracheophyta	Magnoliopsida	Alismatales	Cymodoceaceae	Thalassodendron	Species	accepted
